# Supplementary material for: Potential of immune-related genes as promising biomarkers for premature coronary heart disease through high throughput sequencing and integrated bioinformatics analysis
Source: Front Cardiovasc Med. 2022 Aug 26;9:893502. doi: 10.3389/fcvm.2022.893502 (PMC9458892; doi:10.3389/fcvm.2022.893502)
Supplement: Supplementary file 3 [file Data_Sheet_1.XLSX]

## Sheet: input
ID	patient 1	patient 2	patient 3	patient 4	patient 5	patient 6	patient 7	patient 8	patient 9	patient 10	patient 11	patient 12	patient 13	patient 14	patient 15	patient 16	patient 17	patient 18	patient 19	patient 20	patient 21	patient 22	patient 23	patient 24	patient 25	patient 26	patient 27	patient 28	patient 29	patient 30	patient 31	patient 32	patient 33	patient 34	patient 35	patient 36	patient 37	patient 38	patient 39	patient 40	patient 41	patient 42	patient 43	patient 44	patient 45	normal_1	normal_2	normal_3	normal_4
A1BG	0.0829173	0	0.0715413	0	0.0831169	0.0322234	0	0	0	0	0.0914506	0	0.0579779	0	0.119366	0.10188	0	0.0529072	0.149373	0.0490621	0.205418	0.0998324	0.207763	0.087014	0.110085	0.0791106	0.227868	0.0889895	0.0272441	0.229266	0.15374	0.124168	0.201099	0.103379	0.0243463	0.127742	0.105222	0	0.0468605	0.0510724	0	0	0.036609	0	0.0436659	0.632338	0.808129	0.48038	0.518799
A1BG-AS1	0.891962	0.146414	1.33395	0.431646	0.178822	0.184872	0.831582	1.56549	0.326625	0.649168	0.852589	0.60447	0.498946	0.196072	1.02724	1.6074	0.673751	0	0.814131	1.47777	0.687472	0.501164	1.48997	1.08164	0.894741	1.47509	1.01318	0.702007	1.09414	1.68529	1.2863	0.712378	1.34604	1.18621	1.15236	0.549659	1.5092	0.381625	0.33606	0.402892	0.403845	0.315228	0.525083	0.877514	0.31315	1.07837	1.70967	1.08588	1.51952
A1CF	0	0	0	0	0	0	0	0	0	0	0	0	0	0	0	0.0212503	0	0	0	0	0.0428462	0.0104116	0	0	0	0	0	0	0	0	0	0	0	0.0215628	0	0	0	0	0	0	0.0293643	0	0	0	0	0	0.0050564	0	0
A2M	0.104062	0.320282	0.561158	0.20773	1.64293	0.222424	0.706233	1.10889	0.26198	0.340813	1.63549	0.288497	1.05506	0.32168	0.399483	2.74902	0.401954	0.232397	0.768604	0.584949	0.644505	1.03365	1.35588	1.01923	0.391449	2.13462	0.714942	1.36812	0.820601	0.485548	0.964725	1.65572	0.504764	0.875755	0.595821	0.821626	0.7263	0.133569	0.117621	0.112169	0.176682	0.183883	0.505393	1.26986	0.548013	0.214106	0.61715	0.329959	0.646478
A2M-AS1	0.235914	0.0726093	0.559755	0.342497	0.709445	0.137522	0.436653	0.221815	0.215972	0.343395	0.650481	0.436024	0.989742	0.291705	0.226412	1.01453	0.668248	0.30106	0.297493	0.209385	0.925377	0.49707	1.24136	1.03154	0.052202	1.63185	0.226913	1.13936	1.27898	0.693071	0.510318	0.750719	0.572161	0.441195	0.692693	0.499739	0.598748	0.340657	0.599967	0.181637	0.150205	0.156327	0.416636	0.669498	0.124237	0.0856149	0.18714	0.381641	0.463775
A2MP1	0	0.526866	1.20004	0.207101	2.82417	0.582097	0.938795	1.9672	0.979454	1.168	1.92733	0.758009	1.04734	0.440972	0.581854	4.60103	0.25714	0.773693	0.668157	0.168815	1.85538	2.29721	1.71571	1.67166	0.599745	2.96025	1.66612	1.41617	0.749942	0.690261	1.30044	3.31113	0.922601	1.02267	0.71206	2.14275	1.23701	0.434866	0.443408	0.219665	0.333029	0.189056	1.00773	1.13353	0.450742	0.022187	0.15765	0.147694	0.326174
A3GALT2	6.33162	12.1921	13.1671	11.0777	11.2291	9.96859	23.6388	7.73409	17.5378	25.522	7.87851	10.8021	12.9411	27.3011	14.6462	5.5854	4.51508	7.6657	7.60413	3.45823	4.69235	3.90937	7.97315	3.40741	12.0704	4.33709	0.178463	13.2421	4.48082	3.70339	16.8569	9.36001	1.04999	4.45307	3.24151	2.25102	1.51082	0.625149	10.0926	1.99996	1.2404	5.59414	2.72381	11.7947	2.3939	0	0	0.168086	0.057107
A4GALT	0	0	0	0	0	0	0.040101	0	0.0446269	0	0.0537645	0	0	0	0	0.0598963	0	0	0	0.115376	0.0402556	0.176077	0	0	0	0	0	0	0	0	0	0.109499	0	0	0.0286267	0.0375501	0.123721	0	0.0550992	0	0	0	0.0430455	0	0	0.121592	0.403189	0.35497	0.3711
AAAS	8.34832	5.38593	10.8044	7.37105	11.2249	10.8248	8.08915	18.5165	9.03886	9.87331	19.6987	17.8034	12.4605	5.26057	13.5589	15.7809	16.2472	10.5	12.9858	13.3467	15.2463	20.296	18.3838	15.3875	11.2258	16.6577	14.5595	15.0764	13.0293	24.0264	13.9161	18.4819	16.2886	12.8104	13.694	14.6854	18.0641	13.3428	5.89753	12.0889	10.0855	7.55325	13.3968	14.1694	11.2869	1.72291	5.37432	4.07234	4.72955
AACS	0.908123	0.559002	1.1753	0.389528	1.45856	0.681769	1.07812	1.91469	0.793569	0.66093	1.80967	1.22067	0.966906	0.357282	1.35684	1.83855	1.37121	1.38277	1.12286	0.940338	1.46576	1.13687	1.63419	1.15514	1.04126	1.24057	0.890491	0.930325	1.14606	1.64782	0.835512	1.25173	1.2514	1.05502	1.36958	1.00954	1.85956	1.3047	0.466566	0.76911	0.569437	0.437645	0.719884	0.960575	1.05429	0.470381	0.841564	0.692767	0.643311
AADACP1	0	0	0	0.0599199	0	0	0	0	0	0	0	0	0	0	0	0	0	0	0	0	0	0	0	0	0	0	0	0	0	0	0	0	0	0	0	0	0	0	0	0	0	0	0	0	0	0	0	0	0.029036
AADAT	0	0	0	0	0	0	0	0	0	0	0	0	0	0	0	0	0	0	0	0.263727	0	0.0670796	0	0	0	0	0	0	0	0	0	0	0	0	0	0	0	0	0	0	0	0	0	0	0.11736	0	0.0162887	0	0
AAGAB	17.1153	7.36148	12.1502	12.8328	17.3737	12.4271	12.2259	19.4467	9.95644	13.371	16.6306	17.6184	14.4215	7.00073	18.5883	17.5158	21.9139	15.6485	15.8612	17.3315	21.8625	18.0766	22.6695	15.3994	11.5438	18.1899	13.8843	14.6019	19.3622	24.231	17.1658	20.1472	16.8141	15.4504	19.7454	12.6498	21.4443	15.934	8.81559	9.12756	11.5134	10.5661	13.9654	14.5099	17.1138	0.736816	3.45838	2.25427	3.36874
AAK1	3.09542	4.39111	7.90903	3.24786	12.7429	2.67929	5.90872	14.9225	3.9093	6.0417	13.0042	6.85877	12.3961	5.97316	8.92573	12.0497	7.05068	4.98264	5.44448	8.45847	8.01711	7.71212	10.0336	6.90522	5.44839	8.29612	5.78064	4.9605	6.88366	7.5522	5.24799	7.54302	7.85994	6.58708	4.26761	6.53539	6.48133	3.97763	2.62405	4.71018	3.90584	3.12646	6.29288	6.93174	6.45376	2.11636	5.52722	2.66971	4.6824
AAMDC	4.18841	1.8942	1.18001	2.91625	1.11389	3.91978	1.61727	3.42909	2.97358	1.61747	1.97977	1.89579	1.3149	1.19785	3.60954	2.73069	2.81744	2.3998	2.71014	1.71962	2.96466	2.10976	2.05612	1.19601	1.43748	3.01748	1.26848	4.31166	2.35918	3.24976	1.37355	1.47203	1.93489	1.59857	3.26275	1.84361	3.1095	3.51087	1.15938	1.63214	1.66898	2.34117	1.05671	1.16437	2.07066	0.847481	1.76698	0.775312	1.0771
AAMP	38.5059	18.9491	36.9652	23.1135	45.2792	36.6705	27.934	49.3338	27.6487	18.2082	34.01	31.0871	34.1732	13.8215	39.0363	42.2431	50.3952	33.2769	43.4878	36.93	51.6717	52.9205	49.1428	41.8516	36.0948	39.6651	47.9676	35.933	36.1483	79.413	43.5758	45.3458	48.9178	35.4125	44.7898	42.2913	58.7083	48.4737	16.2016	33.2957	32.1499	25.9363	40.4938	33.6233	40.3889	2.16083	7.8866	5.80477	7.14442
AANAT	8.72127	1.02701	0.981488	4.40398	1.36835	2.12198	0.499083	1.52117	1.73566	2.15257	4.76758	3.15371	2.54531	2.00047	4.00304	2.88861	5.93673	5.1293	3.27883	1.34618	2.69291	1.46093	3.72444	3.34253	2.68494	4.77546	1.50056	1.30225	1.29573	3.45988	2.57789	2.38488	1.71666	1.13462	1.60325	1.16834	2.69464	0.632713	0.771464	1.77503	0.708182	0.536032	1.74112	1.20522	1.59749	0.0314535	0.199548	0.215922	0.40014
AAR2	11.515	6.13206	12.6615	9.01956	19.7568	10.1571	12.865	19.4043	10.4435	6.70445	14.2949	11.5816	10.336	3.44365	15.6258	18.4917	15.3363	7.5866	15.746	20.155	15.0817	14.3799	15.0839	13.7513	9.38605	13.6946	12.7756	9.02438	10.6289	17.0301	7.87808	14.7573	14.7213	7.67906	12.9266	14.7695	18.713	17.4267	4.23754	9.40179	10.7302	9.93716	11.6341	8.81552	12.1844	1.89288	5.63236	4.43802	4.82426
AARD	0	0	0	0.0499829	0.345114	0.160556	0	0.431613	0.0630365	0	0	0.063632	0.481466	0	0.0660837	0.507628	0.0709251	0	0	0	0	0.041452	0	0	0	0	0	0	0	0.0475975	0.0851134	0	0	0.171698	0.0808717	0	0	0	0	0	0.116909	0	0	0	0.145046	0.346258	0.586484	0.358876	0.712333
AARS2	2.47309	2.04563	3.66745	1.2903	5.50037	2.79318	1.93906	7.16963	1.5919	2.0249	5.71091	4.49943	3.51253	1.01932	4.22775	6.17232	4.41809	4.19159	2.47819	3.56686	4.3079	4.14072	5.26723	3.10893	2.63356	4.38729	3.4619	3.77393	2.31078	5.58266	2.81813	4.57143	4.18609	2.64977	3.74422	3.45283	4.021	3.02553	1.3103	1.66609	1.90265	1.67292	3.41219	2.9828	2.64546	1.1951	2.02585	1.97023	2.26497
AARSD1	0	0.0552019	0.502933	0.0976449	1.4383	0.209104	0.258199	1.06803	0.205243	0.456871	0.890161	0.4558	0.689755	0.221772	0.473362	0.991684	0.184742	0.286105	0.290792	0.68981	1.03678	0.917763	0.898811	0.878347	0.317496	0.727266	0.246447	0.433103	0.972359	1.30179	0.526536	0.705034	0.579988	0.670845	0.368639	0.828941	0.569004	0.0575529	0	0.386656	0	0.0396163	0.752284	0.61079	0.377809	0.896952	1.76771	1.32183	1.64705
AASDH	3.06901	1.80129	3.4485	1.86511	3.43412	3.46709	1.99623	5.01064	2.54822	1.79209	4.60497	3.26484	3.19394	1.00018	2.97964	4.38476	4.04337	2.86906	3.06008	2.53386	5.27502	2.7928	2.61099	1.9973	2.81114	3.16645	2.3733	2.56607	2.11057	4.83494	2.42612	2.69871	4.21208	3.20345	3.10155	3.18871	4.73989	3.22924	0.806717	1.18696	2.27212	1.54495	1.41803	1.7419	1.95448	0.214613	1.28329	0.683523	0.954009
AASDHPPT	6.68846	2.67862	4.42662	2.5153	6.05834	5.46996	2.93886	5.48896	2.9017	3.30388	5.56962	3.84756	5.0336	1.63854	3.84112	5.84179	5.47827	3.11938	3.09694	4.00524	4.72474	3.68687	5.11521	3.87121	2.82922	3.76733	3.72045	3.77652	2.47123	4.97619	3.13768	4.36437	4.56026	2.81314	4.82687	3.76578	4.93123	6.01636	2.45925	2.53139	3.4661	3.86841	2.4668	2.92721	2.9706	0.3008	1.91618	1.18889	1.77633
AASS	0.470286	0.40083	1.15487	0.288858	1.52304	0.449878	0.535664	1.90477	0.794828	0.737203	2.31413	0.869198	1.06239	0.178924	0.798532	2.44471	0.857034	1.01564	0.286746	0.171242	1.2547	0.348446	0.50761	0.556794	0.544329	0.6903	0.198832	0.388251	0.404134	0.950249	0.491882	0.297952	1.22832	0.405926	0.509856	0.613054	0.0918141	0.1393	0.0408894	0.133694	0.122843	0	0.255554	0.492783	0.228611	1.02386	1.26629	0.732651	1.12423
AATBC	7.80326	1.04877	2.35203	3.46291	2.56181	8.07786	0.925029	4.44272	2.65157	0.843199	3.00657	6.10899	2.66855	0.898856	7.55437	3.85189	10.9157	3.43532	3.41304	3.46793	5.14948	3.01547	3.51772	2.88455	4.0113	2.0807	7.71624	3.29137	2.93339	13.6617	5.49668	4.0567	4.628	2.03924	5.34281	2.20484	6.34209	4.63616	0.96288	1.07041	1.35959	1.92681	3.61073	2.08877	2.72761	0.388652	2.0124	2.10795	2.73284
AATF	34.8091	43.765	44.5638	39.7941	42.592	30.6698	36.2862	49.2036	34.576	38.6933	42.0441	39.4283	45.6734	32.1502	37.8704	41.9475	43.04	41.0045	35.8473	39.1501	44.1943	37.6683	40.1495	37.2191	37.1712	45.7156	20.9136	36.7911	46.6287	40.7931	40.1311	43.8432	28.3118	35.3605	39.3104	30.6671	39.9998	34.7756	32.0969	33.9185	46.6885	38.0699	40.6617	38.554	46.867	2.81994	8.47526	7.01172	10.3337
AATK	138.416	115.783	140.512	88.0612	64.9084	123.861	60.0707	49.7363	119.144	136.933	98.135	128.874	105.216	123.337	125.723	41.5673	63.6743	140.038	74.9593	73.0603	58.2312	55.0103	64.8726	40.8028	113.657	68.8563	21.9961	123.612	57.2963	28.3463	107.758	74.9723	47.5382	71.6504	74.1708	25.2784	38.9806	80.8527	120.294	91.5835	62.7842	67.488	73.0805	171.873	88.5728	3.43519	8.79744	6.24623	16.0254
ABALON	0.960019	1.07445	1.73192	1.77386	0.874846	0.678333	0.789734	2.18823	0.958764	1.14333	0.770049	0.725866	0.366147	0.719428	0.586315	1.60851	1.16864	0.111375	0.314444	0.103281	0.432425	0.210157	0.262417	0.122115	0.308987	1.16575	0.0959368	0.561994	0.802921	0.844599	0.863031	0.19604	0.141111	0.652866	0.512513	0.134454	0.221502	0.448083	0.493229	0.107512	0.963165	1.15664	0.308262	1.08977	0.735368	0.165186	0.53425	0.118821	0.344659
ABAT	15.5618	2.16135	4.25009	5.48107	7.60314	5.88204	7.36121	6.43177	4.32227	7.79039	9.24901	6.88331	4.5527	8.58479	11.3198	4.46081	6.81196	11.7675	6.47269	5.36539	6.61544	5.04836	6.20125	5.11563	6.1552	10.3753	3.46624	7.35374	4.22268	5.54939	6.78413	7.8232	5.48423	6.88525	5.59524	3.41365	5.04692	7.89783	6.0879	2.83461	2.48878	3.22271	4.92164	4.87579	5.87035	0.616496	2.9244	1.98088	3.81391
ABCA1	39.9039	25.9953	42.6862	32.8324	19.8166	15.6155	57.1173	16.1982	28.962	20.0003	42.4451	33.1977	27.0935	35.1857	28.0028	8.55821	22.9402	41.549	13.0327	13.1606	8.3378	6.58033	7.50902	15.6835	56.5597	12.4952	2.87926	27.2944	5.79836	8.05153	25.0332	9.63062	5.7729	15.7079	13.6458	7.01097	6.05352	10.3583	2.00128	11.4826	14.2235	20.6727	5.51736	10.4647	14.5951	0.151725	1.21071	0.727199	2.86698
ABCA10	0.158081	0.121635	0.392128	0.11475	0.198076	0.1843	0.0487653	0.644076	0.108538	0.287626	0.784571	0.0365212	0.331602	0.146599	0.360319	0.485584	0.101768	0.22695	0.256299	0.374145	0.277402	0.297389	0.613951	0.0829454	0.279835	0.640998	0.195492	0.169657	0.389554	0.437093	0.256464	0.281111	0.447291	0.123181	0.255287	0.121769	0.417924	0.177541	0.134008	0.146053	0.0335497	0.069834	0.157038	0.358892	0.249745	0.00409776	0.0982109	0.0458932	0.0834082
ABCA11P	0.238112	0.073286	0.462249	0.0432111	0	0.138803	0.146908	0.671645	0	0.129973	0.656543	0.60512	0	0	0.171391	0.219426	0.613159	0.303866	0.514741	0.7749	2.11379	0.895898	1.67056	0.499754	0.105377	1.1359	0.883392	0.5111	0.89972	0.740678	0.625446	0.624001	2.21373	0.66796	0.384532	1.05465	1.25902	0.840478	0.201853	0.256662	0.252675	0.368162	0.735907	0.473016	0.313487	0.148	0.420633	0.25366	0.137529
ABCA12	0	0	0.0456555	0	0	0	0	0	0	0	0.0194536	0	0	0	0	0	0	0	0	0	0.0145657	0.0212367	0	0	0	0.0504859	0	0.0378602	0	0.0121926	0	0	0	0	0.010358	0	0	0	0	0.0108643	0	0	0	0	0	0	0.00515682	0.00456543	0
ABCA13	1.071	0.235834	0.120203	4.81629	5.48136	0.115051	0.594516	1.33174	0.143483	0.177441	0.384136	0.337956	0.535777	0.193797	1.62118	0.299563	3.66825	0.255571	0.207054	0.226693	0.0862854	0.193947	0.366536	0.0791919	0.685911	0.0913832	0.00957155	0.205589	0.0972727	0.0662083	0.043052	0.475929	0.422357	0.977041	0.0869262	0.0268288	0.302021	0.307347	0.206678	1.65187	0.221756	0.00769313	0.0307551	0.187799	0.797868	0.0771461	0.092396	0.0997894	0.081309
ABCA17P	0	0.0311025	0.108988	0	0.0253245	0.019636	0.0623475	0.0633434	0	0.0367737	0.139318	0.0233466	0.03533	0	0.0727383	0.124166	0.182157	0	0.0182046	0.149485	0.250351	0.12167	0.101284	0.106048	0.0670828	0.168727	0.0555423	0.0813413	0.132814	0.0523905	0.0780703	0.245909	0.163392	0.0944938	0.0890155	0.350289	0.128238	0.0324271	0	0.108927	0.021447	0.0223211	0.0446169	0.114713	0.0798261	0.0323617	0.0664754	0.0261564	0.0355464
ABCA2	28.4451	28.8571	22.7503	21.8417	37.6228	34.2169	24.5743	54.3039	41.9923	90.4306	52.7858	43.4421	34.6553	71.9969	46.2926	60.1707	24.322	42.3561	23.7712	24.2905	25.1336	24.2097	29.2758	23.4121	42.3613	39.7316	13.01	33.7017	24.1143	23.1026	43.1305	31.3532	27.5671	30.9684	20.7616	23.0444	21.9533	11.5808	29.1514	13.478	8.46151	8.74264	25.3597	53.4285	30.0506	1.49864	7.57891	4.55881	8.10819
ABCA3	0.574609	0.524008	2.14836	0.587037	1.32265	1.52178	1.13795	3.76187	1.26638	2.47822	2.62886	1.57335	1.24999	0.508753	1.2459	4.49762	1.51255	0.678967	1.4722	2.03998	2.60101	2.62639	2.21833	1.99511	0.922993	2.17261	3.42724	1.98711	1.52438	1.73591	2.18341	2.31053	3.1313	1.22054	1.76216	2.62293	2.52061	1.46142	0.601368	1.25841	1.355	0.432469	1.52218	1.81186	1.07591	0.281672	0.690644	0.545333	0.800998
ABCA4	0	0	0.0335984	0.0141335	0	0	0	0.0244091	0	0	0	0	0	0	0.0186863	0	0.0200553	0	0	0	0	0	0	0	0	0	0	0	0	0.013459	0.0120336	0	0	0.0485504	0	0.0449941	0.032944	0	0.0220074	0.0239855	0	0.0172027	0	0	0	0	0	0	0
ABCA5	1.3632	1.32085	2.94044	1.38352	3.17581	1.07916	2.02475	4.76297	1.58307	2.61813	5.56849	2.63616	3.21259	2.30988	3.22228	3.66011	2.88629	2.14234	4.43856	6.21385	5.5765	6.08647	6.05976	4.31815	3.99956	6.49104	2.92069	3.30537	4.87721	4.53706	3.92395	4.50806	5.00007	4.847	2.22369	3.9572	5.48869	2.55169	2.35403	2.55784	1.40371	1.20442	2.90904	6.36172	2.43285	0.0942316	0.963165	0.300573	0.58163
ABCA6	0.046946	0.057796	0.131642	0	0.0705886	0.0547326	0.0579284	0.191275	0.0429776	0.0170836	0.103555	0.0433836	0.0328259	0.0193495	0.101374	0.129786	0.12089	0.104842	0.0422858	0.013889	0.0581517	0.0494577	0.0470525	0.0246328	0.031164	0.123175	0.0580563	0.100768	0.0617002	0.0243386	0.0797904	0.0790891	0.0948818	0.0585309	0.0689218	0.0994464	0.0893615	0.0602575	0.0265314	0.0361452	0.0298903	0.103695	0.0725455	0.0666139	0.0247227	0.0228978	0.0380396	0.0441728	0.0362305
ABCA7	120.885	76.6846	96.679	134.276	87.0918	133.792	93.2871	142.987	92.204	155.475	196.18	153.811	131.05	136.694	163.49	114.094	148.356	170.783	156.48	144.16	156.001	123.212	143.382	121.123	187.111	174.083	118.395	187.129	165.595	131.243	185.824	148.863	132.422	143.391	132.571	127.215	106.954	110.512	136.299	168.602	67.1008	66.0824	124.641	170.797	145.385	4.6582	13.4581	10.7625	15.2981
ABCA8	0	0	0	0	0	0	0	0	0	0	0	0	0	0	0	0	0	0	0	0	0	0	0	0	0	0	0	0	0	0	0	0	0	0.0184175	0	0	0	0	0	0	0	0	0	0	0	0.0509073	0.0305125	0.0720279	0.0860901
ABCA9	0.0363461	0	0.141118	0.0527668	0.109301	0.0141248	0.134546	0.182261	0.0166368	0.119037	0.0400865	0.050382	0.0254141	0.0449416	0.15697	0.0669876	0.0187188	0.139149	0.0130952	0.0430119	0.0900431	0.0109402	0.109285	0.0381418	0.16085	0.242742	0	0.175535	0.0716533	0.0628105	0.123549	0.054428	0	0.0906303	0.0747039	0.0419958	0.0614974	0.0583148	0.0410817	0.0335807	0	0.048169	0	0.0412585	0.0191406	0.116941	0.198089	0.187423	0.154588
ABCB1	1.0584	1.58475	1.97447	1.03823	6.19366	3.64627	3.85917	7.10051	2.12118	3.87233	6.49916	3.14574	1.72014	1.81568	2.16881	8.92747	2.44556	2.44582	1.69024	2.57273	4.20476	5.09727	4.50124	3.90244	2.07614	6.6593	2.5313	2.70163	3.49639	5.18067	2.82871	4.13373	6.84518	3.67343	2.63734	2.24753	4.79163	2.34985	2.10162	1.19812	4.34683	0.707662	2.1723	5.22794	1.17501	0.229346	1.69632	0.881085	0.91565
ABCB10	9.01439	3.69925	8.14801	4.67392	13.1434	5.1562	5.68197	12.3771	5.03717	5.2826	13.3852	9.62859	8.73156	2.73428	10.1119	11.1239	16.1183	6.42413	8.12658	7.01939	11.5044	9.39682	9.15216	7.99917	7.94412	7.40912	7.05648	7.78988	5.25698	13.0019	7.30779	9.8759	10.9155	8.12506	8.91439	5.20029	15.4174	9.01589	3.57274	4.47073	5.66488	4.99932	5.23771	6.55604	6.41175	0.307515	2.06503	0.808046	1.16676
ABCB11	0.0861093	0.0265026	0	0.0625062	0.194212	0	0.0531266	0.0539754	0.0985379	0.297683	0.0237428	0.179044	0.0301049	0.425894	0.103301	0.0529012	0.0886955	0.082416	0.0155123	0	0.0533314	0.0129595	0.0215761	0	0.114323	0	0	0	0.0424394	0.0446423	0	0	0.0348068	0	0.0126418	0.0331648	0.0364241	0.0552627	0.0486644	0	0	0	0	0.171058	0.0226735	0.481	0.341098	0.270192	0.399728
ABCB4	0.0214939	0.132307	0.66762	0.0312046	0.387822	0.317413	0.51276	0.835319	0.255801	0.156432	0.971942	0.496572	0.360698	0.141744	0.639473	1.00356	0.332092	0.905168	0.418181	0.635896	0.638984	1.11278	0.969418	0.541341	0.494632	0.348621	0.0708817	0.392155	0.395486	1.41148	0.185978	0.514992	0.590797	0.321575	0.53013	1.05963	0.636433	0.510386	0.0728833	0.119151	0.456169	0.550721	0.474491	0.268388	0.339574	0.0327033	0.151878	0.228098	0.16634
ABCB5	0	0	0	0	0	0	0	0	0	0	0	0	0	0	0	0	0	0	0	0	0.0148159	0	0	0	0	0	0.00986106	0	0	0	0	0	0	0	0	0	0	0	0	0	0	0	0	0	0.0188966	0.230901	0.321359	0.223694	0.29262
ABCB6	0.19039	0.0781306	0.0547563	0.115169	0.127232	0.197305	0.469857	0.477363	0.0290493	0.230942	0.139989	0.146619	0.266251	0.156944	0.0609071	0.0779773	0.163423	0.202471	0.114327	0.262858	0.262038	0.15282	0.254429	0.310794	0.224686	0.272474	0.31393	0.204332	0.229373	0.219345	0.137281	0.23759	0.359141	0.276934	0.0931709	0.0977709	0.322139	0.0610936	0.107598	0.175904	0.0808135	0.0560713	0.420297	0.324183	0.233947	0.1423	0.752164	0.39265	0.699148
ABCB7	5.33344	4.15852	7.39342	4.80067	9.90844	5.19553	7.42935	12.2136	4.23158	3.18297	8.07839	6.80164	8.00552	1.81722	7.54143	9.34922	9.8519	5.80799	5.50859	4.20773	7.72225	8.88303	7.84011	7.11435	5.72771	6.58123	4.49481	5.49506	4.15905	10.1017	5.69161	6.5758	6.61132	6.29492	7.05749	5.69687	9.71601	7.16519	1.32624	3.85452	3.92401	5.34052	4.80376	5.16633	4.94331	1.11077	2.39958	1.93611	1.84063
ABCB8	2.41938	1.13885	4.08281	1.96283	4.58292	4.0789	2.91219	6.73516	2.49172	2.71891	6.33737	4.6031	4.52777	1.65708	5.37801	7.10386	6.26676	4.17718	3.7944	4.31569	5.65585	6.15786	6.00867	4.09462	3.18061	5.26158	5.20169	3.62754	3.89285	7.83321	3.88114	5.12815	5.4938	3.54872	4.16827	4.90575	5.86947	2.99122	1.18634	3.14477	2.08408	1.65034	4.80684	4.48305	3.31639	0.810142	1.72852	1.47278	1.46238
ABCB9	0.137455	0.0307679	0.129378	0.0544243	0.200416	0.135973	0.277545	0.595289	0.205913	0.127323	0.427239	0.277145	0.961122	0.0824059	0.167897	0.353136	0.128712	0.127573	0.252123	0.280966	0.392124	0.346037	0.363203	0.262266	0.298625	0.298056	0.192307	0.160932	0.197078	0.578733	0.146738	0.271332	0.404085	0.249272	0.19813	0.404273	0.475719	0.17643	0.0988685	0.354052	0.148514	0.165607	0.275856	0.0709241	0.315869	0.194743	0.301587	0.197048	0.28783
ABCC1	16.0712	8.98849	20.5251	11.7774	31.8021	11.2642	12.8778	31.3621	12.4445	17.7283	27.2526	22.5307	27.8098	11.3321	24.5561	35.7487	23.9161	17.5153	13.4449	17.877	23.8814	18.3598	20.7663	20.3855	13.2155	14.9777	13.2557	12.7772	15.1571	20.142	19.1065	19.9624	19.5685	16.046	15.6179	13.5111	23.1302	16.2098	7.73196	14.3555	12.0053	12.1846	15.1399	11.8967	16.1878	1.38233	5.7483	3.56816	4.7168
ABCC10	5.89706	2.75727	7.32176	3.89284	5.68469	7.04284	3.11009	12.8795	4.58972	5.92188	11.8295	7.38635	6.83876	3.23509	7.80898	13.936	11.5346	5.89978	6.51466	4.54702	8.19545	6.70424	8.17575	6.09498	4.65572	8.09642	7.28419	5.35862	4.90138	11.1496	6.23525	10.0616	6.74409	6.3788	8.44635	6.4576	8.08306	6.19773	2.64758	3.59429	3.13976	2.99541	5.40683	5.57451	5.4103	1.5953	3.58113	2.58385	3.38928
ABCC11	0.0229239	0.0846658	0.0395576	0.0499209	0	0.0890869	0	0.0574769	0.167888	0.233575	0.025283	0	0.0641158	0.434626	0.0660016	0.056333	0	0	0	0	0	0.0276003	0.0689275	0	0	0	0	0.0738078	0.0602567	0	0.0850077	0.0514925	0.0370648	0.0857422	0.0403856	0	0.0387871	0	0.544125	0	0	0.0405076	0	0.130111	0.0241443	0.0260891	0.0422499	0.0424066	0.0441238
ABCC13	0.01549	0	0	0	0	0	0	0	0	0	0	0	0	0.0127688	0.0148661	0	0	0	0	0	0.0127915	0	0	0	0	0.0147788	0	0	0	0.0214149	0	0	0	0	0.00909637	0	0	0	0	0	0	0	0	0	0	0.0836532	0.190296	0.197608	0.158027
ABCC2	1.67418	1.59149	1.68219	1.58448	2.27303	2.00952	1.69102	2.60362	1.66847	2.5449	2.5243	1.88007	2.45981	2.77762	2.6847	1.45818	1.33155	2.3799	1.93939	2.28217	1.64504	1.35232	1.69922	1.34918	2.38217	2.58807	0.535799	1.45563	1.699	1.37702	2.39688	1.84064	1.40486	1.77026	1.53073	0.587673	1.255	0.69363	0.76651	1.43585	0.539719	0.917468	1.68419	2.86272	0.870499	0.105896	0.341829	0.17588	0.171147
ABCC3	5.2171	0.914512	1.63956	2.75879	2.14728	2.20202	0.966344	2.38226	1.36008	1.88592	2.19109	2.39464	1.32872	0.256327	1.98952	5.64611	2.09969	1.05819	1.70541	2.84163	2.71049	6.32298	4.15543	6.86472	2.73696	1.91192	10.5963	3.0406	2.03204	9.73228	3.06424	2.09543	3.68697	5.77222	13.6548	4.09855	4.00444	5.12207	3.57326	1.19174	0.645275	1.75525	3.49326	1.45114	2.82021	0.875625	1.38344	1.2268	3.20257
ABCC4	2.9043	0.4499	1.67609	1.2007	2.48713	1.0315	1.66132	2.26656	1.07408	0.64392	2.01525	1.52858	1.56005	0.523212	1.31059	3.23765	1.46604	0.957256	0.94245	1.70709	2.31893	1.82944	1.63857	1.95112	0.715001	1.44971	2.57942	1.17661	1.2892	2.31339	1.12929	1.54093	1.39943	1.65462	7.42073	1.15562	1.69226	1.88859	2.08702	0.485723	0.718433	1.61438	0.934113	1.09166	0.587475	0.242647	1.09874	0.626227	0.953766
ABCC5	15.7649	6.2729	9.79446	8.67231	6.83919	11.7454	15.7152	27.6982	11.3624	16.9781	27.1217	11.8588	8.07965	21.1565	11.9953	13.627	9.27055	18.5807	8.1591	8.6753	15.7997	8.66903	13.0654	8.53089	14.9558	13.5315	5.54517	12.4481	9.88279	7.30514	10.9726	13.8582	13.0735	10.4792	9.98244	7.31302	7.93348	8.56169	7.51483	4.81045	2.93298	3.86053	8.84473	9.67288	8.7761	0.313078	2.20693	1.52549	2.15994
ABCC5-AS1	0.354122	0	0	0	0	0	0.582618	0	0.324188	0	0	0	0	0.291913	1.01958	0	0	0	0	0	0.584864	0	0	0	0.626869	0	0	0	0	0	0.437726	0	0	0	0	0	0	0	0	0	0	0	0	0	0.745952	0	0.103532	0	0
ABCC6	2.54534	2.75541	4.41118	4.25277	6.29068	3.71792	4.94583	7.31719	3.45509	6.3879	6.77621	5.57631	5.52341	6.80104	8.61304	2.10294	5.26617	4.98434	3.88963	3.32375	5.07362	3.15705	4.2885	5.61851	8.46774	4.50107	1.37487	7.39453	7.09432	3.13974	9.09975	4.09093	3.33495	4.2951	5.30888	2.87338	3.34141	4.16832	2.82738	2.75714	2.98042	2.6366	3.33265	8.49371	4.2755	0.077356	0.384912	0.414603	0.640974
ABCC6P1	0.14522	0.297971	0.0417655	0.140552	0.0485232	0.150495	0.438025	0.182055	0	0.422763	1.01438	0.760468	0.880027	0.877865	0.0929139	0.237909	0.0498605	0.123548	0.488336	0.744698	0.159896	0.203986	0.485164	0.711177	0.471294	0.184737	0	0.207806	0.19086	0.200767	0.718019	0.0362444	0.156534	1.14669	0.255838	0.14915	0.163808	0.155331	0.43771	0.208711	0.0821875	0.128305	0.0427443	0.219797	0.152952	0	0	0	0.08437
ABCC8	0	0	0	0	0	0	0.0325605	0	0	0	0	0	0	0	0	0	0	0	0	0	0.0108954	0	0	0	0	0	0	0	0	0	0	0	0	0	0.0154959	0	0	0	0	0	0	0	0	0	0	0.0640623	0.0805342	0.0420729	0.0373737
ABCC9	0	0	0	0	0	0	0	0	0	0	0	0	0	0	0	0	0	0	0	0	0	0.0172146	0	0	0	0	0	0	0	0	0	0	0	0	0	0	0	0	0	0	0	0	0	0	0	0.788543	2.48956	1.8527	2.19265
ABCD1	30.6428	14.2012	21.2932	26.1453	20.7268	26.5615	25.5625	24.0034	21.6231	16.5336	24.8388	29.8404	16.735	17.8532	26.5845	17.6443	31.4419	24.3841	20.3279	18.0617	19.991	16.7227	18.3645	19.6537	27.8513	19.5032	16.6265	20.5069	14.5675	29.6438	23.8854	18.7134	17.509	20.3986	24.8379	15.9879	27.5502	22.4859	12.1069	18.7534	16.0877	12.8609	15.6253	18.2607	20.0423	2.05039	3.21187	4.43794	5.94832
ABCD2	1.3046	0.655556	2.89443	0.927673	2.40197	1.82104	1.42362	5.64083	1.53555	1.7827	10.3069	2.73106	2.82971	0.460893	2.73407	5.88842	3.70225	2.31041	1.64993	1.22879	3.62774	2.27597	2.34826	2.5891	1.7674	4.52158	1.99016	2.20021	1.76709	2.06127	1.29995	2.37226	2.19546	2.09126	2.43906	1.4151	3.69397	2.30673	0.451402	1.01675	2.68966	1.4114	0.940403	1.66226	1.34601	0.0883402	1.0197	0.358349	0.618107
ABCD3	3.89548	2.18235	4.28627	3.05011	4.78236	3.21484	3.79861	6.72176	2.18379	3.10589	5.81701	3.74145	3.8562	1.85814	2.96146	4.86705	5.41009	3.3793	2.87011	3.57398	5.42169	3.60985	5.22038	3.41428	3.40916	3.69576	3.17551	2.86546	3.696	5.24936	2.77277	4.47342	3.85693	3.51979	3.8812	2.54552	4.92484	3.91857	0.865767	1.44234	1.89501	2.26228	2.4156	3.82576	3.15784	0.131613	1.33734	0.708689	1.18736
ABCD4	4.091	3.21776	7.05946	3.23085	10.2901	4.13655	4.81433	10.5898	3.83188	4.27315	9.81782	7.08856	8.95241	3.3411	7.37985	9.49471	7.31575	5.07569	8.5708	10.6464	8.86811	10.3756	11.7693	9.52703	6.15227	9.64954	7.56795	7.19569	7.94062	12.1495	6.70733	9.23193	10.32	7.01323	6.05052	9.65809	7.61095	5.16591	2.35483	5.52963	3.44081	2.64394	7.89389	8.81486	7.64016	0.82828	2.26591	1.62459	2.15118
ABCE1	7.97942	4.66702	11.8938	5.29189	18.0434	8.11815	11.3181	14.7558	7.49906	4.05168	14.7944	7.79039	11.4183	2.09786	8.8538	16.3188	12.315	8.11925	6.0364	11.0114	12.9379	8.07518	9.03374	8.58695	5.67824	10.0159	5.04137	7.9663	5.17392	12.8091	5.57062	7.32431	9.3012	6.41199	8.45323	5.84021	13.7927	10.4461	3.08627	5.40473	8.01171	6.90948	6.08628	5.44677	4.99788	0.659718	3.66404	1.67601	1.93211
ABCF1	20.2326	30.5594	38.9054	16.4726	44.9795	14.584	35.251	38.4841	11.3621	11.2778	27.9441	25.1785	56.6399	8.95965	27.7345	46.3357	35.175	26.4289	28.9998	33.0251	26.5932	29.0463	27.1238	34.7576	26.0331	30.935	23.9764	21.6748	20.3898	35.8401	19.1768	30.1332	31.1697	23.5772	26.6955	23.2503	34.4819	22.9059	7.30472	21.3733	24.2209	19.3359	25.8099	15.3392	42.3101	4.37786	11.7899	9.11367	12.0102
ABCF2	2.2664	0.979018	2.40144	1.70289	2.47114	2.1942	1.99523	4.83513	1.71081	1.67842	3.90295	3.19674	1.61253	0.950516	3.31991	3.95724	2.37542	3.09522	3.09436	4.04661	4.07151	5.36174	5.85817	3.89442	2.92101	3.41424	5.92241	2.00564	2.01192	5.68941	3.51412	4.1382	5.59313	3.56928	4.52982	3.18531	5.11298	4.8739	1.16849	3.2083	2.43032	2.84554	3.86213	2.43731	2.72209	1.19335	4.39391	2.57481	3.3125
ABCF3	12.8542	16.0606	24.6305	18.8699	36.8968	14.8746	21.0958	31.6693	15.8556	19.2676	27.6504	24.3765	32.3834	22.086	29.387	30.4512	23.2936	25.8064	28.638	37.6327	22.9155	25.0004	31.6808	25.2603	22.1052	31.4665	17.6362	19.2384	34.5844	27.0973	22.4928	34.9396	21.6086	21.1561	19.0867	22.1862	20.4	15.8848	12.0414	24.1256	12.8347	11.8924	31.7421	26.576	29.731	1.22368	5.37135	3.64082	5.3854
ABCG1	60.9415	11.8251	23.0362	18.2975	12.9738	17.6516	47.8329	11.9735	21.5609	12.8557	17.6263	29.8135	21.0593	32.745	17.343	7.70125	12.9401	24.723	10.3625	7.3531	9.34355	5.94568	8.18566	13.6485	40.2024	10.5363	4.08622	22.3936	5.88404	7.72745	19.5198	10.2799	8.99356	10.7238	15.1212	8.75739	8.12599	11.5103	4.0176	5.89956	10.5958	12.6577	4.00123	10.2874	9.11637	0.972114	2.87545	2.87991	5.56792
ABCG2	0	0	0.113638	0.0956058	0.132025	0.127961	0.0541729	0.165115	0.0301435	0	0.145262	0.0912849	0.184187	0.0542851	0.0632014	0.202286	0.271327	0.168078	0.0949066	0.0389657	0.0815726	0.138754	0.0330016	0.0691075	0.087431	0.0942457	0.036195	0	0.0432752	0.682822	0.0814011	0.0246539	0.159715	0.205261	0.135353	0.228271	0.334273	0.105658	0.0372171	0	0.11181	0	0.0872259	0	0	0.0136565	0.125146	0.153407	0.127404
ABCG4	0.079453	0	0.0228508	0	0	0.0205847	0	0.033202	0	0	0	0	0	0	0.0254176	0	0	0	0	0	0.0218706	0	0.0796332	0	0.0703241	0.126342	0	0	0	0	0	0	0	0	0	0.0408015	0.0224057	0.0169969	0	0.0489386	0	0	0	0	0.0557888	0	0.00774304	0	0.00931598
ABCG5	0	0	0	0	0	0	0	0	0	0	0	0	0	0	0	0	0	0	0	0	0	0	0	0	0.0395163	0	0	0	0	0	0	0.0334286	0.0721867	0	0	0	0	0	0.0504632	0	0	0	0	0.0506803	0	0.055551	0.0261057	0.0115559	0
ABCG8	0	0	0.0140694	0	0.0163459	0	0.0268285	0	0	0	0.0179848	0	0	0.0268841	0	0.020036	0	0.0416193	0	0	0	0	0.0490309	0	0.0288661	0	0.0179252	0	0	0	0	0.0244191	0	0.0203306	0.0287279	0.0376828	0	0	0	0	0	0	0.0287984	0	0.0171748	0.112242	0.171772	0.0998117	0.159998
ABHD1	0.143485	0.220807	0.371397	0.18227	0.14383	0.167283	0.236067	0.764486	0.164194	0.391604	0.514315	0.331491	0.300984	0.325265	0.275411	0.661123	0.332536	0.274661	0.413572	0.636748	0.148111	0.669427	1.04262	0.326243	0.349246	0.273794	0.315452	0.423478	0.683598	0.421531	0.332549	0.617743	0.289994	0.44723	0.337041	0.248682	0.48555	0.20719	0.16218	0.353514	0.0609039	0.158465	0.411777	0.162877	0.377809	0.625291	0.526572	0.321343	0.311912
ABHD10	10.5005	3.18106	9.72391	6.58464	16.3673	10.6825	9.6781	13.922	5.3852	5.68165	13.4608	7.51907	8.3801	3.17229	9.60267	15.0635	13.4773	7.22624	10.5376	12.0359	11.032	11.418	12.1222	8.84618	6.47173	10.4905	12.1772	6.31324	7.98409	15.885	7.37317	9.34408	12.0889	6.1003	8.87822	8.42724	12.6972	12.9133	2.85841	5.85818	7.18731	7.57737	7.18473	6.5527	6.89049	0.604239	4.24328	2.17715	2.51396
ABHD11	9.21476	4.73429	5.69684	4.42418	10.6188	12.3504	4.47654	9.36899	4.84893	7.34016	8.08244	8.91782	5.98659	3.94752	8.14726	9.53915	7.3989	14.352	15.8419	8.41468	12.4628	11.6187	12.5081	10.203	16.5047	15.4374	7.05864	10.7461	13.1597	16.9524	9.50682	11.0827	13.022	8.23204	17.853	8.71891	8.7778	11.5016	6.23283	8.17848	4.3117	9.48769	18.6443	7.82455	10.3167	1.54658	2.23155	1.95052	2.38457
ABHD12	7.84646	8.10954	15.7548	10.1257	17.5271	8.39498	10.2797	19.5519	12.1937	6.3099	14.3698	10.2947	17.0689	5.11056	15.0608	23.6858	15.0667	12.1766	17.1715	15.5905	17.6388	18.8068	16.845	13.3508	9.94581	14.0944	16.9044	10.5523	14.1319	24.0391	12.0338	18.3866	19.03	11.4132	18.0329	16.1922	20.6108	13.7082	5.41982	12.8283	12.582	11.2119	16.124	10.6114	16.6815	1.26556	3.72439	2.67031	3.44153
ABHD12B	2.84031	0.598128	1.2898	1.46494	3.03446	2.70141	1.93684	1.59297	3.69504	9.79186	5.19354	3.76448	1.56791	5.82256	2.83351	0.551035	2.11722	3.72003	2.39678	2.87473	1.51224	0.742442	3.78318	1.01969	2.44781	5.09891	0.739473	4.89334	3.31546	1.21419	7.94565	1.79088	0.966821	2.88888	2.65555	1.32424	2.02349	2.01471	1.98537	1.22003	2.50639	1.22172	1.74905	3.09693	1.92875	0.297195	0.809772	0.673425	1.58918
ABHD13	27.5976	48.608	37.341	41.308	41.6364	25.1258	41.0026	40.4484	35.889	42.7297	43.6491	35.7393	41.335	49.3717	46.5521	39.6435	31.471	32.6774	25.7156	42.1216	31.2173	19.6293	28.4398	28.0578	33.0738	27.7555	7.59273	32.3568	31.2617	19.3994	21.7677	31.7526	16.5507	20.5206	22.8024	13.5171	24.4267	17.5517	33.9716	21.7896	29.1864	27.5719	17.6108	30.6212	35.4898	0.232278	2.42874	0.853641	1.57597
ABHD14A	1.46667	0.515899	2.2296	0.709766	1.68023	2.0085	2.52795	3.32716	1.40663	1.42326	2.61899	1.549	1.85573	0.633296	1.54166	3.43257	1.58266	1.69343	3.97582	1.90096	5.01771	3.82606	3.92	3.95778	1.17452	4.33129	5.37415	2.99825	2.84553	4.34502	2.46041	3.97432	6.88839	3.48305	2.58388	4.94948	4.78595	3.80991	1.02624	4.73204	2.90523	1.91291	4.81041	1.2685	1.91256	2.00703	4.55238	3.28206	4.6701
ABHD14B	15.7624	14.2953	27.8797	13.1581	28.9147	24.8699	25.3712	39.1258	17.7489	10.6306	33.2045	22.6263	24.4677	5.54385	18.4052	44.2865	26.3562	18.3048	32.1815	34.0111	39.3099	39.8537	41.1805	36.2068	16.6021	31.431	39.1299	21.8226	32.1102	46.1981	21.2697	28.9544	42.5612	24.8271	33.8475	49.781	46.4946	39.2834	12.3525	30.0001	29.1263	19.9149	36.9771	21.2328	22.7996	5.89463	14.5163	9.9373	11.6804
ABHD15	7.07426	3.47231	9.41486	3.75907	11.309	6.00153	6.00963	16.0563	5.71435	7.06675	16.5735	9.31479	5.94874	1.98195	7.41057	15.3959	9.42988	6.54957	8.06289	8.75469	17.0675	10.9112	14.5513	9.96307	4.70632	8.24937	8.56421	6.50062	6.56298	18.0901	7.82996	9.93589	15.4004	6.68703	12.7616	8.44103	13.6516	11.8398	5.33067	4.64214	5.92703	4.16686	8.6148	6.98067	7.06131	1.69018	5.03696	4.10164	4.80365
ABHD16A	4.59899	5.56342	6.14181	5.5446	5.01093	5.28408	5.39522	8.57306	6.22381	9.60481	7.85101	11.4196	8.22108	10.2853	10.8617	8.40245	7.29103	10.6662	2.56472	3.07616	4.32621	3.92418	3.84786	3.9449	9.02605	6.37192	1.09901	6.35213	3.36381	3.37256	5.80833	5.89883	2.90972	5.33499	3.9454	1.63267	3.21408	1.8479	3.39013	1.84742	2.07092	2.43799	3.53132	8.48909	4.25415	2.04515	6.07983	4.75116	7.77907
ABHD17A	70.1235	108.279	138.769	102.708	165.805	98.8706	130.304	226.626	109.965	123.966	173.627	124.479	171.083	117.84	143.53	218.892	117.178	106.785	120.223	138.979	169.121	151.154	166.433	151.681	111.538	159.904	103.685	111.669	123.86	156.583	118.481	162.072	164.996	147.838	124.714	132.33	148.219	99.7124	86.7825	98.2821	90.1902	63.4139	133.278	186.074	163.585	9.74981	29.079	19.2142	25.5005
ABHD17B	13.6392	10.365	10.3151	9.90058	18.9607	8.07066	10.2041	18.7171	13.668	16.4217	18.6333	11.7224	19.8586	11.9371	14.0055	15.586	9.19242	9.23997	8.33171	12.6202	9.64087	7.73772	11.0823	8.32472	9.98552	11.2458	5.58377	7.83101	11.766	9.58326	6.90325	11.7672	8.43991	6.50804	8.60279	7.26353	9.35441	10.4823	9.38932	7.81323	9.67269	12.4968	6.39358	11.15	12.178	0.572076	2.87971	1.66241	2.77088
ABHD17C	3.15957	9.18893	6.43988	5.15209	2.20325	1.77953	2.10944	1.72217	3.73088	2.49948	2.22214	2.41202	2.1132	3.13297	1.58207	1.01274	1.08482	1.57776	1.12187	2.27593	4.27296	0.826983	2.29473	2.5308	0.972709	3.23295	1.96309	2.26063	1.38419	2.56389	3.08478	5.62287	3.70188	0.913449	3.44196	2.4338	2.90542	4.23178	2.22555	2.76405	4.27604	5.58311	2.10259	1.76731	11.2855	0.0379836	0.589052	0.331863	0.49932
ABHD18	5.1754	2.49983	3.73893	3.00184	4.59213	3.44514	2.97407	6.86065	2.78834	5.69502	7.78366	6.36164	3.84386	4.32746	5.65614	6.66327	5.27983	6.85737	4.55013	5.83153	5.62344	5.73925	7.6442	4.3137	4.73418	6.33172	3.97419	6.0062	4.3285	6.05949	4.68315	6.48935	4.80455	4.07528	3.0683	3.89121	5.1116	3.51214	2.12717	2.97422	2.69078	2.71293	3.84843	4.24454	4.32946	1.10546	2.92019	1.40018	2.61225
ABHD2	128.066	164.167	172.816	90.9931	232.143	69.803	147.427	131.85	79.0864	111.714	121.627	75.5607	174.919	148.91	126.837	60.638	76.8457	88.9376	37.1353	44.9132	71.1805	28.1728	46.406	39.9514	60.0223	45.9062	14.5154	59.0305	43.5716	29.3977	38.34	49.0325	33.5117	42.6945	40.8227	19.0694	30.7769	42.0891	44.5128	44.1034	40.7236	56.7947	36.788	77.7085	110.721	2.82337	16.6494	10.8059	30.0816
ABHD3	59.8752	26.6941	30.8519	45.8654	46.1013	65.0165	43.8411	50.9795	33.3271	73.2836	80.2599	83.5248	43.7814	42.8031	61.1874	36.5506	87.2598	82.2833	51.3412	62.7533	46.6174	31.2358	53.7964	55.3818	67.0022	64.131	22.6851	85.8569	57.2198	53.879	67.5691	57.0504	49.7582	40.9297	43.0245	28.8919	36.269	33.3728	43.8135	32.3343	22.896	27.3581	39.1329	51.861	36.9003	1.11228	6.71861	3.13106	6.94462
ABHD4	43.5	59.9839	46.7917	36.2565	42.9093	47.8922	34.5756	37.4471	42.5873	44.8752	32.2245	45.3654	66.9957	38.1792	29.059	33.3426	35.3912	44.6806	30.6985	38.4876	29.0476	22.2319	24.3759	22.9531	36.5876	36.9088	15.4756	46.6418	39.4996	20.7044	37.8053	34.7093	25.27	23.0471	37.3111	19.3	20.1956	30.536	43.6329	23.526	40.1846	41.6421	29.2591	41.7824	38.1226	2.04789	6.07256	5.25995	9.27528
ABHD5	56.0578	73.8078	58.8261	48.166	49.9516	54.1211	43.6893	60.3475	47.6535	83.2627	59.4246	55.4026	80.517	95.5031	54.1589	33.0875	38.8191	61.4024	24.002	43.2712	33.2839	27.363	42.7781	27.1357	45.3328	36.8806	11.2578	40.3291	56.9627	21.5801	40.5339	58.479	34.505	27.6492	26.1883	20.5737	19.4315	23.7913	50.5054	37.0896	27.9034	34.6388	26.3044	47.9006	42.2194	1.8477	6.1586	4.04978	8.02517
ABHD6	3.19302	0.284853	1.27766	1.34365	2.04103	2.62562	1.18009	3.65484	0.635458	0.808303	2.19463	1.83886	1.94143	0.610341	2.35382	3.01352	2.04962	2.06691	1.30048	0.985726	2.63678	2.50722	2.08713	1.94248	1.35164	1.8102	1.60236	1.83759	0.669011	4.2864	1.54442	1.62849	2.02018	1.90394	2.41858	1.56842	3.44512	2.52437	0.418441	0.969109	1.09997	0.858599	1.55278	0.525301	0.974788	0.451033	1.8941	1.36546	1.31851
ABHD8	11.6484	8.88186	10.569	10.6375	10.0945	13.1423	18.979	13.284	9.97573	6.72743	11.521	13.8896	6.62097	7.18607	18.4637	11.8192	13.3916	10.2617	10.7764	11.1167	14.3357	11.1292	15.8928	13.1966	13.3697	10.7551	11.3588	11.8562	7.50646	20.5195	11.8903	12.6605	15.1886	11.8994	19.2856	10.9409	19.1368	18.7614	5.52126	11.7573	10.7818	8.56529	12.2766	8.78672	11.477	1.66754	3.59868	3.52074	3.97259
ABI1	108.95	99.7617	92.9836	76.7427	100.766	85.354	103.553	107.017	82.6185	109.384	114.3	109.452	117.396	95.4909	96.3241	79.4398	91.3354	103.963	65.0593	91.9809	70.8839	60.4681	79.0862	62.9446	97.9656	83.1362	29.7354	89.8413	63.0052	67.6093	72.4709	78.4217	58.8891	61.7079	63.8647	42.3714	64.4569	55.1386	66.0012	52.9922	63.577	71.1081	48.9896	76.1631	64.0731	1.5106	14.3437	7.45004	14.1273
ABI2	0.355928	0.359315	1.25909	0.397884	1.21307	0.630745	0.68514	2.40953	0.55393	0.803036	2.18262	1.19069	0.836217	0.32861	0.9223	2.25662	1.14385	0.617734	1.05156	1.04459	1.94578	1.70558	1.82649	1.35461	0.806485	1.58248	1.11508	0.909145	0.851377	1.88955	0.866719	1.42844	1.58835	1.06503	1.28336	0.970562	1.63204	0.91827	0.354027	0.653311	0.676832	0.647811	1.07489	0.905037	0.839727	0.226723	0.796213	0.473158	0.581453
ABI3	37.4634	29.2216	47.6685	37.3065	60.8721	48.0397	35.8805	71.551	23.6485	21.4583	39.4543	51.8059	45.771	17.8938	44.1318	47.1945	37.7527	32.1889	39.8599	39.3726	40.5979	44.821	44.5294	40.8283	36.2714	30.582	53.5215	43.6906	46.9711	92.8351	39.1612	51.4431	61.3387	34.6518	48.7259	49.1209	69.5666	40.2742	23.5418	33.4468	32.7796	30.8295	56.3693	46.9024	40.099	8.11959	19.7904	20.7043	22.2082
ABI3BP	0.0151287	0.0372505	0.0391594	0.0329456	0.0454955	0.0587934	0	0.0758645	0.0276997	0.0220213	0.0333714	0.0419422	0.148098	0.0748262	0.0580775	0.055766	0.0155831	0.115839	0.0218031	0.0179033	0.0124932	0.018215	0	0.0529207	0.026781	0.101039	0	0.0649466	0.0198834	0.0209155	0.0187005	0.0679656	0.0733834	0.0565861	0.035537	0.058268	0.0255978	0.0291277	0	0.0465923	0.0256864	0.0133666	0.0801544	0.0686939	0.0159342	0.0564814	0.03128	0.040153	0.0535086
ABL1	7.38325	6.64618	14.4302	8.37535	17.5078	6.64357	9.7091	21.6968	8.55187	8.14693	17.1909	11.6406	13.5448	5.38815	13.0796	18.8914	12.0753	8.81421	12.2614	14.7501	13.7457	14.1148	15.2509	11.7378	10.2123	11.9677	7.73789	9.08838	10.4688	18.1098	10.4838	12.8397	13.8204	9.89807	11.6242	11.8434	17.8207	10.275	4.63624	8.50854	9.6601	8.62756	9.51066	11.0247	11.8178	0.696955	3.20307	2.69874	3.35108
ABL2	2.12976	1.74284	3.1779	1.75514	4.1693	1.52875	2.90624	6.61208	3.30306	4.58627	5.85852	3.80893	3.24115	3.77974	4.5809	4.20232	3.57447	2.97368	2.4645	2.65378	4.25201	3.61254	3.20188	3.41821	3.5816	3.72928	2.19654	3.48236	2.7003	2.92707	2.59385	3.58327	2.93713	2.84275	2.36894	2.94332	3.9215	1.91355	2.43557	2.11433	1.57403	1.85955	2.94263	3.7544	2.48065	0.636431	1.45873	0.924835	1.40128
ABLIM1	6.74988	4.60302	21.5253	4.68353	26.5007	5.54203	13.0513	32.6242	6.08842	6.40557	37.6605	17.4288	23.4596	3.55939	19.2435	22.9903	20.7385	13.2585	11.8139	19.0493	33.8676	23.8029	23.9434	18.8658	10.8065	22.461	14.9033	9.67666	11.5565	25.0218	8.01624	14.0346	24.9302	21.1213	16.0884	14.2346	22.4776	14.8006	3.36589	14.0521	11.2496	6.54835	14.0389	11.681	10.8555	2.2817	9.88903	5.21214	6.92072
ABLIM2	0.0549127	0.0676038	0.473788	0.139513	0.357792	0.0426804	0.406552	0.413047	0.251354	0.159861	0.757049	0.202983	0.345567	0.067899	0.158103	0.708447	0.226248	0.350383	0.178062	0.55236	0.226733	0.429747	0.57789	0.422589	0.340223	0.550112	0.543266	0.235736	0.180426	0.47448	0.203631	0.513946	0.399539	0.273854	0.419212	0.740232	0.418104	0.299553	0.155169	0.253673	0.372934	0.0970334	0.557627	0.342839	0.260263	0.0227751	0.160544	0.0710664	0.173842
ABLIM3	4.29863	0.679201	1.28918	1.55183	1.29039	1.48294	0.775306	1.35445	0.968031	0.920156	0.532413	0.701018	0.225026	0.0757963	0.794211	4.51912	0.30781	0.410692	0.811652	1.19694	3.60673	6.37949	2.00443	3.28074	0.915575	1.20626	4.94007	1.38156	1.17826	4.1314	1.27865	1.80723	2.86189	2.95197	9.77337	2.85083	1.26407	2.15389	2.88405	0.580515	0.800096	1.58417	1.44119	0.939391	0.484223	0.524371	0.853521	0.963885	2.19127
ABO	0.914124	0.16077	5.31816	0.910021	1.20431	1.01499	3.13683	5.17333	1.00422	0.114051	6.5677	0.941301	0.657441	0.064589	0.802108	0.577637	2.15218	0.533282	1.22331	0.618157	4.91749	0.550303	4.7904	0.877064	0.184936	0.622969	3.28731	0.504549	2.48865	0.794374	0.112994	3.30491	2.74489	3.80986	0.490801	0.100592	0.596582	0.754278	0.442813	0.209133	3.72492	0.669197	0.138376	0.148239	1.92559	0.59588	0.436024	0.56908	1.98473
ABR	44.0403	25.8341	42.2996	43.3977	50.564	37.0764	35.7338	53.9711	35.3252	52.101	58.1692	54.8409	44.1117	36.6782	58.2109	38.6258	48.378	54.155	36.483	35.8257	41.0591	30.8572	41.4341	33.1485	47.7226	41.8781	18.3067	47.8105	43.3011	38.5086	47.8539	52.0796	37.3433	36.5943	40.5556	21.4046	31.8417	30.6914	27.7521	25.1423	27.958	25.5429	36.3158	46.1692	45.6108	1.89022	7.13121	5.7726	10.9437
ABRACL	85.9481	30.6702	66.0362	53.6487	56.1881	84.9822	69.5644	103.758	56.7631	38.8815	59.532	71.6242	60.1939	17.5697	63.8904	92.6802	65.4348	63.7605	81.2808	61.2559	85.6049	64.3219	79.2072	92.6637	55.4928	56.5168	54.5421	97.7382	45.1112	98.8281	68.8589	88.188	89.5115	60.9124	73.7987	56.717	109.946	97.0838	35.8238	55.0704	72.6112	71.7797	51.8184	36.6064	77.9877	1.20546	11.1276	5.26604	6.2802
ABRAXAS1	2.0715	1.86669	3.46405	2.3408	2.997	2.55618	1.56353	3.66784	2.0137	1.46101	4.7107	2.78266	2.8073	1.16187	3.07433	3.6998	3.49754	2.7253	1.03104	1.84488	2.73349	1.6713	1.69093	1.89745	1.96581	2.46541	0.85685	1.81065	1.09463	2.3767	1.21429	1.74291	1.761	1.99692	1.70557	0.756709	2.7823	1.82283	0.772423	0.894467	1.8492	1.66041	0.773163	0.654536	1.14713	0.428388	2.02323	0.838569	1.18364
ABRAXAS2	9.93614	11.9592	14.7512	15.2713	27.5988	7.89535	15.8451	19.2065	10.6207	9.41306	15.9789	10.5159	21.1145	6.36032	17.4737	16.2326	14.1797	9.91728	9.83978	15.0429	10.0388	9.39004	10.0699	10.7571	9.5806	11.2806	6.80357	9.77016	11.3444	11.1659	7.89063	13.8403	10.3213	5.32894	8.34492	6.37101	12.0219	8.19359	4.07821	6.70134	12.4405	13.1437	8.08764	7.56138	16.0193	0.564051	4.52784	3.04595	4.10037
ABT1	30.412	35.014	50.1468	31.9691	59.2204	33.4864	45.356	55.918	28.4599	25.9047	40.0638	34.8701	53.6347	17.8272	43.7806	58.6112	36.2562	30.1856	32.1412	58.0498	43.6241	41.8712	45.665	36.1698	21.7336	41.2669	18.201	28.9521	35.1587	39.4752	29.5166	41.1985	35.0579	32.159	35.8177	31.7122	49.2176	32.1679	22.2798	23.1723	38.8698	29.706	30.0374	27.554	38.3781	1.89201	6.48739	4.30026	7.1317
ABTB1	551.676	501.51	471.21	535.8	488.647	690.654	569.248	443.813	637.155	898.867	589.593	607.182	556.229	704.24	514.265	241.999	354.607	603.025	606.892	488.784	574.811	390.465	512.401	475.976	621.615	599.096	273.421	738.522	734.924	298.112	765.452	543.103	554.887	509.806	542.299	405.542	317.184	568.145	808.653	597.634	491.559	440.836	581.019	811.058	680.045	19.6097	39.7909	35.0532	60.1027
ABTB2	2.07061	2.34359	5.7342	2.93336	4.21815	1.5315	3.21436	8.49922	2.62935	3.96192	6.37228	5.8022	9.01389	3.6615	9.45529	11.1205	10.2512	4.09146	4.98154	6.32352	1.48927	1.34704	1.841	3.52807	3.93145	5.32125	2.0375	1.79214	2.61163	1.82377	2.00216	2.22553	1.51196	1.33243	1.49052	0.797492	4.15331	1.11453	1.35894	2.75647	2.89186	1.82944	1.62197	2.38838	2.35673	0.0554058	0.790888	0.267973	0.540387
ACAA1	49.9933	45.2902	43.0336	42.9913	32.8937	50.4649	41.2987	36.0397	47.4362	51.6092	40.1615	42.0527	32.2601	44.6788	47.688	30.3544	43.141	51.3312	41.2959	28.3502	42.6352	26.8458	32.3034	32.5065	52.7515	42.0341	14.3875	56.8651	31.7775	39.5824	56.5236	39.4973	29.9295	44.3508	41.6285	16.0412	30.7666	37.6193	39.7584	19.5354	38.4724	37.6036	29.1206	41.6539	44.9746	1.82623	6.14435	4.41172	7.83844
ACAA2	6.54903	4.11193	7.88248	7.53493	9.22354	6.71903	7.21909	13.3415	6.26522	5.81496	11.8457	5.32582	6.36515	2.78025	6.72521	13.5186	13.6601	7.27103	8.42366	7.36261	11.952	11.7093	12.3073	13.4016	7.15875	9.18509	7.79296	11.3161	7.72501	19.3304	8.98564	12.9945	11.9125	8.00182	12.7491	7.69314	13.9066	11.0539	4.88554	5.92974	7.7835	7.69568	6.47691	7.47134	8.55315	1.67747	4.98724	3.7906	3.37715
ACACA	1.78749	0.707338	1.93883	0.741444	3.35321	1.18091	1.26037	2.57701	0.479228	0.947821	2.63329	1.54566	2.24974	0.452568	2.0831	1.44327	2.20941	1.2546	1.16844	1.48072	1.95056	1.51418	1.82993	1.60783	1.16398	1.53488	0.982452	1.20585	0.998436	2.25939	1.12053	1.72077	1.48635	1.14613	1.53705	0.737622	2.06309	1.57325	0.375215	0.943709	0.921308	0.733242	1.20635	1.13049	1.29096	0.163357	0.770373	0.540467	0.802918
ACACB	0.938906	1.04313	2.63774	0.764662	2.47917	0.934445	1.18681	3.78955	1.60377	1.85	4.3063	2.02101	2.27376	1.17039	3.0659	3.93924	4.08071	1.81188	1.6749	2.1409	2.85553	1.70945	2.51325	1.69022	1.41883	2.04286	2.32851	1.27801	1.26408	1.5434	1.53563	1.26026	1.92538	2.01286	1.1498	1.42883	2.52824	1.23452	0.750633	1.34	0.70958	0.718266	1.4155	1.94964	1.07331	0.337124	1.13109	0.448706	0.776596
ACAD10	4.94661	1.51102	4.6049	3.23974	4.54842	4.89984	3.09014	7.39028	3.76237	4.45279	6.7273	6.53035	3.84888	3.34181	5.78251	6.16929	7.85347	5.93288	5.88269	6.35997	6.80302	7.41106	7.39946	5.49024	5.56335	6.86636	6.16327	6.16706	6.67231	9.3582	6.1949	6.25184	6.85543	4.96164	5.36198	6.46041	6.87506	4.6903	2.62741	4.38699	2.30488	2.82601	5.82945	6.3329	4.70072	0.732264	2.0606	1.56379	2.29106
ACAD11	0.029271	0.108108	0.227296	0	0.117366	0	0.0722369	0.0733909	0	0.213033	0.129133	0.108199	0.327472	0.0241289	0.252828	0.215791	0.0301501	0	0.0632767	0.0692784	0.120859	0.0176211	0.0293373	0	0.103631	0.111708	0	0	0.134646	0.0809342	0.108544	0.0219165	0	0.109482	0.0687566	0	0.0495263	0	0.0330848	0.0540878	0.0248489	0	0.077541	0	0.123317	0.242803	1.65459	0.864739	1.40539
ACAD8	10.0243	6.04226	9.00851	9.54522	11.6961	6.94557	6.43698	16.3979	7.43901	15.7876	15.1157	14.5479	14.0832	5.91597	10.8647	15.2751	13.2346	12.8515	8.60795	11.5887	11.9677	10.8567	10.4414	10.8354	10.4093	13.584	5.0897	11.3298	9.20403	11.5861	8.71367	12.9832	8.27239	8.83226	7.39573	5.59953	9.166	6.93846	4.31758	5.56123	4.57921	3.88631	6.31679	11.1952	8.33908	0.519078	2.21645	0.994514	1.9549
ACAD9	7.17762	3.02425	6.6234	3.90068	7.38728	5.81741	8.96724	10.4899	4.60313	8.0453	7.06963	6.31373	5.79709	3.3855	5.63607	8.67766	9.48859	7.00447	4.64659	14.944	7.00492	8.52633	9.5021	6.49841	5.57156	7.58052	7.21495	6.30266	5.85174	11.6211	6.00176	17.3297	8.00577	7.0825	6.76205	6.82981	9.51428	5.96123	2.51628	4.1846	3.25844	3.52688	6.03299	6.01276	5.25545	2.16412	4.81215	3.966	4.70261
ACADL	0	0	0	0	0	0	0	0	0	0	0	0	0	0	0	0	0	0	0	0	0	0	0	0	0	0	0	0	0	0	0	0	0	0	0	0	0.0641141	0	0	0	0	0	0	0	0	0.306454	0.483927	0.296258	0.267364
ACADM	8.92399	3.6764	5.81218	5.84772	5.91724	9.55399	4.97022	10.3169	6.0398	3.9424	10.6083	8.05427	6.06992	1.86054	6.09849	8.95964	10.5869	5.7163	4.27866	3.16408	8.74576	6.10387	5.8816	6.58336	5.62432	5.99644	4.48499	7.45331	4.17575	9.96114	4.52822	5.61584	6.28808	5.19509	7.99336	3.02247	11.5155	8.78018	2.23713	3.22956	5.24706	5.49158	3.58744	3.7446	3.65724	1.47411	3.13975	1.91846	2.49917
ACADS	7.46371	6.25449	9.25371	6.69266	10.6881	6.53234	5.10792	12.0303	8.49792	4.06264	8.64688	6.3757	8.5957	1.96468	8.18639	13.178	10.5305	6.56329	10.2593	10.0201	8.96037	11.5916	12.3839	11.1893	5.6069	9.21549	14.7888	8.21223	9.31482	16.6485	8.99322	12.1631	12.8791	7.89797	13.4805	13.3344	13.2653	14.6116	2.8357	8.19003	7.02833	7.70267	9.1383	6.05177	10.2392	1.53479	2.21879	2.12668	2.42683
ACADSB	4.06247	1.89594	5.86477	2.35143	7.85173	5.03552	4.91453	12.2829	3.33014	4.0968	9.89821	5.88894	4.60434	1.48836	5.68263	9.55899	7.30233	5.52314	3.92228	4.68184	10.1301	6.01012	5.96115	4.88548	4.39474	8.13192	4.75756	5.55683	3.82121	6.71762	3.87284	4.73163	6.56847	6.28982	6.06549	4.09059	7.05338	5.82782	2.16084	3.74521	4.6434	3.49545	3.98585	4.24985	3.24402	0.431784	2.05084	0.954376	1.30617
ACADVL	58.0353	63.5889	123.239	80.1661	139.209	70.0757	100.593	158.822	91.1014	112.427	141.42	102.531	148.999	68.1862	130.562	143.203	138.51	123.683	144.425	154.689	135.995	140.838	160.472	124.6	103.58	122.305	95.5994	134.536	122.847	131.843	135.181	158.018	115.969	104.449	92.8201	101.295	108.795	61.3894	50.3939	104.948	45.79	46.691	97.9112	144.198	143.572	5.29545	15.58	13.5901	15.815
ACAN	0	0	0.0525428	0.0110513	0	0	0	0	0	0.0110803	0	0.0281383	0	0	0.102279	0.0561188	0.0627267	0	0	0	0.0251445	0.00916511	0.0305179	0.0213022	0.0539007	0.029051	0	0	0	0	0	0	0	0	0	0	0.0257597	0.0293119	0	0	0	0	0	0.0172821	0	0.0229621	0.00891547	0.0285458	0.0323511
ACAP1	84.1719	80.3985	84.0165	85.3546	99.181	97.2196	83.8228	112.396	105.249	151.448	117.913	123.285	105.911	91.8925	96.8477	111.974	94.6068	110.243	126.725	124.981	118.244	109.939	150.668	111.041	113.88	143.917	97.8032	99.6553	117.052	116.352	145.235	124.137	95.9284	124.14	91.0651	130.278	95.1223	77.3161	97.0109	94.1098	75.2176	65.5885	125.431	152.455	121.017	10.9387	21.8828	13.9238	22.0577
ACAP2	73.3725	56.7385	55.523	59.051	67.3615	60.9799	67.8153	69.2725	52.4148	82.1677	78.6376	69.8164	63.1368	56.9186	69.0864	41.1467	62.6448	78.6593	40.2255	39.7003	48.3764	30.6257	43.3074	33.8283	65.5756	49.6045	15.9638	65.7361	44.9239	31.3527	46.2597	50.8738	35.4382	35.0596	39.8916	21.4313	31.9131	36.2565	42.6544	32.832	47.4405	54.5379	27.9382	46.1044	42.2121	0.916013	7.04845	3.19584	7.62199
ACAP3	14.065	12.0931	17.7475	11.4824	22.8681	13.5403	13.2452	28.6233	11.219	16.0682	31.108	22.441	23.5186	13.0084	24.1199	25.3433	28.5087	21.9429	35.4861	31.9725	27.2309	32.3021	31.9352	30.9838	24.4306	31.3355	26.1966	23.4518	28.0005	37.7818	28.1175	33.9084	31.734	26.0921	20.8703	28.6975	24.8187	13.443	8.48153	23.7484	7.77868	5.78026	28.1691	31.354	29.1907	1.53265	3.47285	2.49498	3.19658
ACAT1	5.5024	2.34347	4.00329	2.74194	3.87586	4.25358	2.61797	4.99644	3.04959	2.25125	6.23269	4.28778	3.993	1.00523	3.59664	5.51827	6.52547	3.90947	4.02925	4.54048	5.37894	5.72964	5.84279	4.68183	3.08007	6.32812	4.11954	4.69236	3.40085	7.97715	3.56617	4.23126	5.81889	3.81948	5.44945	3.82608	7.37254	6.8908	1.27748	3.53573	3.45917	4.28338	3.88701	3.00487	3.88445	0.259305	1.45169	0.994538	1.0567
ACAT2	7.37891	4.80373	7.59986	2.04717	7.82266	3.90353	5.46623	7.50699	3.50136	2.22124	6.30611	4.39128	6.59122	2.38847	5.45031	10.2532	9.15246	6.35987	5.59552	6.7663	8.35857	4.74444	6.31146	6.35155	5.94978	7.62989	4.35292	3.93891	3.93503	7.53083	3.17563	5.35138	4.5599	5.97264	5.51293	4.61262	7.97476	6.79346	2.31433	3.09345	6.7889	5.66611	2.96791	4.03462	5.08623	0.18042	1.138	0.735937	0.772267
ACBD3	25.762	27.9443	30.678	23.4514	42.7142	20.2758	33.2205	42.189	22.012	29.8978	37.0139	25.3513	42.2585	21.4276	33.5894	38.7829	26.5357	27.9594	15.9882	25.4879	26.0655	17.2412	22.0055	17.049	21.7748	23.2063	7.75581	23.2148	17.8443	22.0754	16.7827	23.6336	14.485	13.4264	20.9619	12.2641	26.232	20.555	17.8384	11.6651	21.6336	19.3984	12.5014	17.2302	19.9468	1.01072	5.15524	4.17957	5.12481
ACBD3-AS1	0.310436	0	1.87492	0.225344	1.8671	0.241284	1.7876	1.55671	0	0.677804	0	1.4344	1.73652	0.255901	0.297932	2.67003	0.63952	1.58465	1.34218	0	1.02543	0.747531	0	0	1.09907	0.592368	0	0.33317	1.428	0.429178	0.191863	0.232438	0	2.32225	0	0.478255	0.787885	0.597689	0.350884	0.573634	0	0	0.274123	0.352393	0	0	0.192865	0.170667	0.112691
ACBD4	3.34278	2.86991	6.37552	2.61807	5.2026	5.02536	3.29258	9.1533	3.26154	4.19349	9.89613	6.78793	6.95056	2.7918	6.71176	10.9167	7.65654	5.4446	9.19131	9.7855	10.8602	11.9153	13.4014	9.75453	5.48917	11.5822	11.9907	6.56149	6.93686	13.3169	7.77462	7.67336	10.3118	9.76113	7.5938	12.773	11.6096	6.88756	3.0326	8.18168	4.89143	3.22545	11.0303	6.44079	6.30029	1.44659	2.36299	1.64043	2.15924
ACBD5	19.6823	14.7819	14.392	14.5355	28.071	20.9091	15.941	27.8661	11.9312	18.4175	25.8147	17.3811	26.8339	9.14593	18.5248	28.7122	26.8486	24.9719	14.6208	19.335	16.2849	13.4728	18.1655	12.3343	19.0351	17.9086	9.98254	18.106	13.1587	17.2562	13.7614	15.5905	13.1472	11.5116	12.4062	10.0977	17.4548	11.1928	7.64463	6.90412	12.0639	12.0855	7.51565	10.6536	12.286	2.85288	5.90633	4.25461	7.19482
ACBD6	5.77047	4.32779	7.97368	3.43445	6.4049	6.49559	6.00186	9.70094	7.12453	8.38337	8.2663	5.76164	5.78175	7.59987	7.34162	9.58939	7.15075	5.41716	7.28068	7.53519	9.14703	9.62289	10.8802	7.85755	7.74924	8.88059	5.83283	9.63363	5.65169	9.79634	9.5514	8.45915	7.79294	7.222	7.30965	7.08469	8.90321	6.75397	4.09832	4.94332	7.54513	8.53632	6.79396	8.13151	5.23939	0.665349	1.85906	1.33625	1.83531
ACBD7	0	0	0.191318	0.24144	0.333411	0.0861728	0.0912043	0.69496	0.202996	0	0.73368	0.204914	0	0.27418	0	0.136226	0	0	0.239674	0.262407	0.183112	0.0667438	0	0	0.0981313	0.10578	0	0	0.0728571	0.383195	0.137045	0	0	0	0.0651077	0	0.0937958	0.142307	0.375947	0	0	0	0.489505	0.25171	0.116773	1.37054	1.90314	2.09631	2.53548
ACCS	3.02177	7.22972	21.4479	1.92447	5.5723	2.9912	3.30655	9.36337	1.93121	13.4029	6.63406	3.68816	30.1387	7.91927	8.94641	9.03693	29.7745	16.1525	9.1617	6.61215	36.2534	24.781	25.0861	19.0464	22.9862	21.7316	8.4139	14.502	4.70205	62.8019	16.9316	36.0513	9.58723	6.50418	2.82918	18.731	7.23513	2.21372	6.08988	11.624	8.4944	8.84059	11.6046	34.3989	23.5096	1.20008	3.37546	2.36855	2.50688
ACCSL	0.355829	0	0	0	0	0	0.292714	0	0.162875	0.0647429	0.0981122	0.082207	0	0	0	0.109302	0	0	0	0	0.0734605	0	0	0.186705	0.236209	0	0.342253	0.190944	0.0584574	0.0614917	0.109959	0.0666066	0	0	0.417916	0	0.0752577	0.114181	0	0	0	0	0	0	0	0	0	0.0230252	0.0312911
ACD	9.94542	7.61283	12.7603	12.4187	10.2793	13.5776	10.3856	16.2795	10.2841	8.17585	17.107	17.0005	10.305	5.94694	14.2925	20.7675	13.5881	14.8619	21.7595	15.0624	21.0215	19.3264	18.5415	16.1509	15.2793	20.5018	16.1439	17.3103	15.1706	22.9397	19.2045	17.9799	18.4133	14.584	21.4248	13.6547	19.7049	18.1891	11.0665	12.4103	14.9611	8.87808	16.3355	12.869	13.4057	2.31891	4.80593	4.17478	5.29284
ACE	0.158836	0.0488865	0.839398	0.0864738	1.01502	0.277772	0.506317	0.945843	0.163586	0.231201	2.16789	0.678873	1.02733	0.0654666	0.914633	1.85404	0.552173	0.354722	0.858414	0.493413	0.590248	0.63348	1.39297	0.430601	0.10544	1.06081	0.360116	0.894959	0.743692	0.686223	0.404943	0.535178	0.545737	0.544589	0.41974	1.13175	1.46133	0.802754	0.134649	0.489172	0.269681	0.210504	1.15712	0.202842	1.50564	0.114829	0.291554	0.161217	0.571257
ACE2	0.0846069	0	0	0.0307078	0	0	0.0695996	0	0.0387275	0	0.093314	0.0390933	0	0.244103	0	0	0.043574	0	0	0	0	0.0254667	0	0.118383	0.0374429	0.0807226	0	0	0.0277993	0	0.0261454	0	0.068399	0	0	0	0	0	0	0	0	0	0.037355	0.048021	0.0891114	0.0526362	0.0989808	0.0437983	0.0890741
ACER1	0.229873	0.566001	0.297503	0.250295	0.34564	0.178667	0.189099	1.29681	0.315662	0.250952	1.64795	0.531074	0.160733	0.378982	0.661843	0.847335	1.53905	0.146676	0.49693	2.04024	2.08811	1.52222	1.84315	1.12574	0.305192	1.20626	0.442205	1.11018	1.66165	1.19175	0.355179	1.72117	1.30086	0.859796	0.202487	1.32803	0.875125	0.22129	0.259824	1.2743	0.195145	0	1.2179	1.04377	1.0895	0.198713	0.680901	0.363034	0.482646
ACER2	0.222632	0.639533	0.704321	0.053869	0.743893	0.173039	0.122095	0.46517	0.135875	0.702134	1.14587	0.342896	0.20756	0	0.783437	1.64129	0.764395	0.0947034	0.10695	0.790387	1.53207	0.804147	0.892546	0.415345	0.459788	0.495625	0.326305	0.0796452	0.390134	0.410385	0.412789	0.44452	0.359966	0.185047	0.915173	0.342984	0.753384	0.666769	0	0.137129	0.251998	0	0.13106	0.336962	0.312646	0.0153895	0.390536	0.153666	0.313247
ACER3	6.84636	4.31121	7.77424	6.16932	9.60404	3.65456	8.02719	8.36095	3.69213	5.713	7.61604	6.58137	5.03476	6.4383	9.74262	4.95542	8.16652	6.9293	4.77745	5.00553	6.80717	5.00977	5.69852	5.00997	8.79357	4.8615	4.66043	5.08852	4.33095	7.83319	5.65396	6.95277	4.64416	4.5132	6.8972	3.30365	4.77674	5.82054	3.40223	2.70226	4.04172	4.18906	4.1172	4.08684	6.1541	2.62133	4.4504	3.55033	4.5882
ACHE	0	0	0.0378793	0	0	0	0	0	0.0803827	0	0.0484207	0	0	0	0	0.161829	0.0452211	0	0	0.155863	0	0.0264293	0	0.0921433	0.0388582	0.209435	0	0	0	0	0	0	0	0	0.0515629	0.0676359	0	0.0281755	0.0496228	0	0.03727	0	0.0775341	0.0996725	0	0.154773	0.0770129	0.306814	0.416958
ACIN1	74.8013	48.4797	72.0733	44.8754	85.1056	68.2418	73.816	109.247	50.7703	86.5762	101.32	93.9415	95.4533	72.7366	76.8275	85.5466	91.2444	88.5242	68.1806	76.0282	67.115	61.8221	71.152	63.1216	80.2292	81.7862	43.1268	73.4702	62.3572	75.1715	73.4978	71.9372	64.6723	65.6888	59.8356	49.0387	56.3567	43.5712	42.0986	48.5663	31.0772	35.4041	54.3802	75.1846	61.3872	4.58214	18.9411	12.4524	19.663
ACKR1	0	0	0	0.050783	0	0	0	0.175409	0	0	0	0	0	0	0	0	0	0	0	0	0.057772	0	0	0.0489439	0	0.133495	0	0	0	0	0	0	0	0.174446	0	0	0	0	0	0.086182	0	0.0618107	0	0	0	0.40622	1.00222	0.76053	0.590603
ACKR3	0.588426	0.905526	0.888468	0.427135	0.737304	0.686024	0.54456	1.65978	0.538685	0.321191	1.21684	0.883634	0.617164	0.121264	1.34122	1.8075	0.909149	0.469323	0.74202	0.783386	3.34069	1.37265	1.25324	1.33791	0.325511	0.912294	2.18305	1.10516	0.918361	3.20315	2.36388	2.20291	2.25959	1.00874	1.68455	1.24647	1.86678	1.74657	0.498821	1.22323	0.93662	0.129972	0.714444	1.83688	1.23951	0.259304	1.24725	0.932868	0.698562
ACKR4	0.219204	0.17991	0.126086	0.424316	0.95217	0.283957	0.180322	0.274804	0.133783	0.37225	0.402938	0.472663	0.510909	0.240927	1.47262	0.718228	1.27946	0.559471	0.31591	0	1.02576	0.439869	0.292934	0.153356	0.970088	0.139427	0.28112	0.470513	0.672221	0.808131	0.225796	0.328256	0	0.455494	0.0858172	0.0562838	0.123631	0.187572	0.0825882	0.405052	0.0620293	0.0645573	0.193562	0.912378	0.615665	0.0151525	0.106854	0.037825	0.07726
ACLY	46.8611	27.1997	43.4808	30.573	52.7181	29.6427	29.907	63.337	26.113	37.4882	51.754	48.3653	37.9308	24.353	42.6517	54.6055	51.0231	39.1636	25.8991	28.4059	40.6694	27.2139	32.5453	26.6595	28.5154	34.4739	19.4046	32.4922	22.5937	41.8333	32.2087	38.1382	30.6264	30.0063	44.1947	19.9612	42.0953	38.1036	22.2375	19.3537	28.3499	27.7614	19.3124	24.6821	31.0487	2.25782	12.9559	9.62432	15.0726
ACMSD	0.059635	0.146835	0.15436	0	0.358671	0.139052	0.196228	0.149522	0	0.217011	0.328861	0	0	0.0983175	0.171699	0.146547	0	0	0.128916	0	0.0492462	0.107701	0.11954	0.125163	0.105566	0.284486	0	0.128004	0	0.0412227	0.073714	0.089303	0.192843	0.297404	0	0.091873	0	0.0382721	0	0.0367318	0	0	0.210637	0.13539	0	0	0.0871752	0.0926134	0.0419537
ACO1	5.51779	1.00136	2.71231	2.17022	3.28339	4.30574	1.9169	4.62995	1.65025	1.95192	5.01884	4.91625	1.69084	1.32286	2.70052	4.72689	8.26487	4.29223	0.966289	1.82105	2.68674	1.40279	2.29144	1.86093	2.78241	2.55883	1.83655	1.7223	2.008	4.11809	1.61681	1.94227	2.6658	1.48003	2.20752	1.15148	4.25889	1.04401	0.695731	1.0697	1.56762	0.835177	1.39765	1.1479	1.57445	0.302931	1.16475	0.800654	1.20026
ACO2	15.1657	12.0424	21.0992	13.6043	28.5918	14.5027	17.8514	23.5982	15.163	12.8622	18.9476	18.9904	21.8408	7.52125	18.1443	28.1784	22.0983	16.0494	8.94396	11.5756	18.1917	9.92152	10.8749	10.4663	10.8041	13.3715	3.99833	11.3802	7.18417	15.4835	10.2621	12.0939	9.30335	12.093	16.2914	5.9202	17.9414	12.0014	7.43273	5.06301	8.68774	10.2764	7.43985	12.83	12.2504	4.27311	14.7026	13.8598	15.4218
ACOD1	0.22887	0	0	0	0	0.177887	0	0	0	0	0	0	0	0	0	0	0	0.0973571	0.16492	0	0	0	0.0764629	0	0.0675244	0	0.041931	0	0.0501332	0.0527355	0	0.0571219	0	0	0	0	0.0645412	0	0	0	0	0	0	0.0866011	0	0	0.0446087	0	0
ACOT1	0.484773	0.716175	0.752875	0.0703788	0.971881	0.0753572	0.0797572	0.607735	0.177518	0.0705634	0.213865	0.268792	0.135586	0.0799224	0.279149	0.953025	0.199733	0.247456	0.279457	0.917888	0.320258	0.700401	0.87457	0.33915	0.514889	0.27751	0.4796	0.832438	1.0194	0.603179	0.299611	0.435567	0.470288	0.36264	0.398552	0.373418	0.984281	0.186669	0	0.119437	0.164615	0.342647	0.25684	0.660352	0.102117	0	0.144706	0.0629638	0.364233
ACOT11	0.153025	0	0.249391	0.283871	0.119306	0.0528611	0.0839214	0.319733	0.0622621	0.0989967	0.375052	0.267114	0.309109	0.0280317	0.342677	0.355153	0.542917	0.151886	0.134772	0.120727	0.0982857	0.0307071	0.0681654	0.214114	0.0601969	0.0486666	0.327082	0.237223	0.0893857	0.211557	0.0735593	0.178231	0.357386	0.0847942	0.0698934	0.157166	0.186996	0.109119	0.0384363	0.094255	0.0144341	0.0450672	0.105097	0.0965042	0.017908	0.451567	0.670378	0.498425	0.840016
ACOT13	10.1298	3.44347	4.66352	5.87155	4.28143	8.49024	4.57072	6.3496	4.60215	7.92262	8.67103	7.23041	3.64722	6.07576	6.63839	5.10863	7.3194	8.82708	4.13995	3.17582	6.02414	4.16403	4.92485	4.23096	6.69097	6.38306	3.01233	6.49052	5.31542	6.37516	6.30738	5.09417	4.33909	3.81713	6.48137	2.59127	4.66862	6.37975	5.42577	3.28266	4.74895	5.14287	2.26959	4.97714	4.6976	0.441455	2.75747	1.13105	2.41627
ACOT2	2.29033	2.30699	9.10204	2.92203	12.0358	3.56027	7.70758	10.1799	4.70174	2.77816	9.18556	5.38753	9.60873	1.60192	7.39353	12.6209	6.29097	4.69417	3.75085	9.1167	7.50804	4.63771	6.74743	5.29252	3.44005	7.01905	3.24243	3.50086	2.69087	8.29974	3.60315	4.7289	6.39635	5.36489	5.33915	3.90268	9.33576	4.67686	1.1767	2.09469	5.59728	4.04712	5.0254	3.15137	3.14325	0.734026	1.96611	1.44593	2.08292
ACOT4	0.351574	0.173131	0.606678	0.204164	0.493388	0.38256	0.347055	1.67485	0.386225	1.17702	0.387755	0.974685	0.393327	0.347774	1.28217	2.0735	2.60736	0.807586	0.810684	1.41458	1.45164	0.846589	1.40948	1.13143	0.186707	2.34803	1.27535	0.301856	0.646892	1.45815	0.782236	1.2109	2.61486	0.964328	0.991004	1.57073	1.84407	1.62454	0.397381	0.12993	0.537228	0.621248	0.682986	0.638545	0.370291	0.233305	0.493378	0.218398	0.371002
ACOT7	1.97335	0.94202	2.46705	1.52014	1.73588	1.56507	1.68958	2.87778	1.47472	0.791374	2.22085	1.89804	1.74589	0.497965	1.19816	4.0081	3.85782	1.02787	2.3506	1.33443	3.29241	3.90328	3.552	3.3528	1.105	1.53694	3.18741	1.64242	1.66727	3.47979	1.49341	2.44246	4.62317	1.50631	3.26365	4.40507	3.37296	2.24858	0.910393	2.72861	2.18805	1.56559	2.52487	0.731447	2.03599	0.38417	1.15387	1.04121	0.919853
ACOT8	12.2207	5.92098	10.9862	13.8501	13.6332	14.3089	10.1828	11.9598	10.6102	9.841	13.3479	11.3662	9.97839	8.67652	11.9933	11.3343	12.1411	11.1683	9.17535	9.61021	12.3706	10.2522	11.2211	9.70801	9.38599	10.8322	6.21848	10.3656	8.36748	12.7803	10.5741	11.9248	9.05101	9.33843	12.2001	5.92143	9.00467	9.25971	7.57487	6.19179	6.79361	5.85144	8.35447	8.4577	10.7123	1.22588	2.81045	2.07954	3.52977
ACOT9	29.1617	27.2705	34.9014	33.0426	42.7591	22.2308	25.045	38.6628	15.9095	17.966	28.6416	55.9963	39.6305	16.3062	36.7686	27.8236	32.4107	38.5586	21.891	20.0594	22.5595	19.9925	29.5247	34.1947	30.3557	33.601	12.3195	24.4443	15.9622	30.6921	24.8175	32.0867	24.1074	20.8873	22.8849	13.1077	29.1538	18.6096	14.2485	17.6984	22.1296	17.768	18.4264	30.936	26.8316	2.9457	7.02884	4.86396	6.70876
ACOX1	59.5955	44.1421	28.2975	22.3842	59.3067	47.402	62.9741	50.3567	48.5995	46.4267	62.0747	59.8378	60.8063	47.2517	51.6638	23.5091	35.8822	43.7552	37.2791	35.8658	40.747	24.075	36.3099	28.3899	57.6239	49.8269	14.8907	52.8931	34.6924	25.1373	41.2671	40.38	44.312	36.0266	36.2519	14.5873	15.4404	26.6595	36.4943	33.5439	25.0132	34.5369	37.1833	63.0438	49.0378	2.04822	6.93382	6.20694	9.40789
ACOX2	0.258228	0.0529847	0.185666	0.0937229	0.0862831	0.0669017	0.141616	0.215818	0.1182	0	0.237335	0.119316	0.0601864	0	0.495653	0.0528806	0.265983	0	0	0.050931	0.319864	0.155453	0	0.270986	0.190465	0.164248	0.0946192	0.0461897	0.0565639	0.14875	0	0.128898	0	0	0.328558	0	0.21846	0.193344	0.097291	0	0.146144	0.1521	0.190018	0.146564	0.0906586	0.01785	0.0377481	0.0111397	0.0908326
ACOX3	4.27516	1.43542	3.6141	2.60176	4.76161	3.49065	3.23265	5.52195	2.56964	2.76573	4.42936	4.86859	3.92534	2.17143	4.72462	5.78348	4.40356	3.19628	3.67185	3.67943	4.13663	4.52338	5.45344	4.10874	3.43995	5.43851	4.24852	3.56863	4.14312	6.29846	4.35034	4.62368	3.77038	3.60726	5.1479	4.45737	5.47996	4.24023	2.14764	2.92584	2.71281	2.02214	3.88947	4.50983	4.13891	0.376118	1.26252	0.659452	1.2
ACOXL	0.202294	0.142313	0.448817	0.146844	0.0579374	0.381847	0.142639	0.615899	0.317475	0.147229	0.828704	0.34718	0.889109	0.381158	0.360557	0.319575	0.595342	0.479433	0.708026	0.205195	0.167053	0.121781	0.289647	0.242616	0.485995	0.523875	0.0794187	0.496247	0.379815	0.279671	0.642994	0.302934	0.607438	0.324275	0.526095	0.200348	0.0733458	0.241107	0.261316	0.160202	0.245333	0.178732	0.280705	0.360855	0.243502	0.131845	0.202971	0.172109	0.233804
ACOXL-AS1	0	0	0.0835066	0	0	0	0.199044	0.0606673	0.0886037	0.21132	0.213491	0	0	0.0398913	0.0464434	0	0.049846	0	0.104613	0	0.0399623	0.0291323	0	0.0338557	0.0856647	0.0461709	0	0.155809	0.0954021	0.0669028	0	0.181169	0	0.120669	0.0284182	0	0.12282	0	0	0	0	0	0.0427319	0.0549331	0	0	0.0282964	0	0.0510669
ACP1	15.4505	13.8606	29.8995	16.0842	42.061	17.4081	25.0915	38.3387	14.5465	12.1747	31.3952	18.5947	27.1341	6.94408	25.2118	40.8133	24.5915	19.3605	18.6996	25.9852	32.2436	25.6445	28.0901	26.0316	13.8167	24.5687	14.7458	19.4956	16.1611	34.9383	15.3723	21.9414	24.7232	21.6027	25.5785	13.9004	37.6259	28.4149	9.2959	14.3857	20.7422	18.7656	16.9571	14.4117	17.5346	1.53994	5.82446	3.1001	3.89002
ACP2	7.34123	1.81932	3.53719	3.80639	5.4475	5.6318	2.9411	6.03594	2.09475	1.8388	4.94216	6.91631	4.1332	1.49325	5.44428	5.50581	6.57967	3.89339	3.09155	3.32837	6.6922	6.14127	5.39896	4.4356	4.93659	5.86715	5.03057	5.21845	3.06995	13.2797	5.06752	4.17608	6.16612	3.56603	8.90211	3.12122	7.70283	5.62921	2.53243	3.17112	1.98296	3.45367	7.49275	4.11261	4.92041	0.7513	2.59227	1.80145	3.20273
ACP4	0	0	0.42553	0.0895018	0	0	0.101428	0.927439	0	0.538419	1.35988	0.45577	0.172427	0.101639	1.30166	1.21198	0.762011	0.314694	0.266542	0.729558	0.814555	0.742259	0	1.12138	0.763924	0.470552	0.0677682	0	0.243073	0.852302	0.457224	0.830876	0.598072	0.768625	0.0724063	0.284929	0.417241	0.0791298	0.139364	0.379725	0.418686	0	0.217752	0.559853	0	0.0255691	0	0.0319139	0
ACP5	29.4728	4.55307	20.5692	12.7208	21.3308	15.8318	18.3944	22.326	9.58414	5.92159	19.2024	23.4506	13.7653	4.87781	21.5692	18.8756	16.1167	21.7102	19.1877	17.843	24.3855	21.4076	22.0122	24.7591	5.99284	19.1084	12.2275	16.182	9.60911	29.3797	7.1385	25.3906	17.8471	6.95191	17.4079	12.0526	24.7895	22.3108	2.50812	12.5814	10.0951	11.6124	17.1827	12.3362	25.8883	3.00878	6.96993	3.60811	3.5825
ACP6	1.08315	2.80374	3.04327	1.71363	2.75616	1.35995	2.6845	3.18582	1.56366	1.73834	2.90998	2.88738	4.58304	1.79719	2.43889	4.00967	2.80351	2.12655	1.78115	2.3171	1.59398	1.85586	2.21297	1.31154	2.48279	2.59681	0.78614	1.80332	2.32698	2.00621	1.59635	2.30825	2.26772	2.30267	1.51679	2.12865	1.66822	1.61308	1.83642	1.35143	1.21423	0.846569	1.74123	2.7586	3.89049	0.308932	0.747618	0.474817	0.693181
ACP7	0	0	0	0	0.107167	0	0.131919	0.0670132	0	0.0778082	0	0	0	0	0	0	0	0	0	0	0	0.0643593	0	0.112191	0	0	0	0	0.0351271	0.073901	0.132149	0	0	0.0666455	0.0941724	0	0.135667	0.0686114	0	0	0.090758	0	0	0	0	0.331347	0.489254	0.44409	0.553237
ACRBP	28.625	7.12005	10.8872	18.5736	9.1352	26.0172	10.8127	16.0387	16.7393	9.60878	10.3733	9.28548	7.10748	4.23771	8.69013	36.8942	9.44714	9.02058	13.8073	17.0757	26.3399	36.5746	18.7948	43.1585	13.9607	12.3735	47.1028	13.7932	11.3248	49.5483	13.9005	22.089	31.0756	22.5058	75.3011	24.2097	19.1262	31.9426	22.4502	9.71526	10.3153	12.5938	17.6936	14.9206	6.76814	3.70705	5.43188	4.64203	8.03461
ACRV1	0	0	0	0	0.301055	0	0	0.188255	0.068736	0	0	0	0	0	0	0	0	0	0	0	0	0.0451999	0	0.210113	0	0.0716358	0	0	0.0986799	0.103802	0	0.0562181	0	0	0	0	0	0	0	0	0	0	0	0	0	0.0155704	0	0	0.0264107
ACSBG1	0.0807209	0.0496884	0.104469	0.0439461	0.182059	0.109794	0.0498022	0.126494	0.0554231	0.117497	0.111285	0.0745956	0.0282211	0.0332703	0.0581022	0.297545	0.124718	0.0772587	0.130874	0	0.333295	0.32801	0.384294	0.338837	0.196477	0.0962688	0.155282	0.389845	0.0265225	0.251093	0.174612	0.0906594	0.130515	0.0251601	0.556983	0.29535	0.204869	0.129511	0.273715	0.0372897	0.0513946	0.142638	0.0178197	0.0229077	0.0212546	0.0925614	0.144578	0.102022	0.182438
ACSBG2	0	0	0.0415716	0	0.144894	0	0.0396356	0.18121	0	0.0350667	0	0.0445258	0	0.119153	0.0462413	0	0.0496291	0	0	0	0.0397884	0.0290056	0	0.101125	0	0.18388	0	0.206842	0.0949869	0	0.0595572	0.0360761	0	0	0	0	0	0.0618439	0.10892	0.0890323	0.081806	0	0	0.164082	0	0.00999177	0.0281733	0.0124712	0.0338964
ACSF2	3.40933	1.83411	5.53711	3.18191	5.51402	2.09318	2.56892	8.26088	3.17359	2.3562	7.74159	5.26869	5.92968	1.27531	6.81899	8.02608	10.4467	3.94863	8.91851	8.17092	5.06301	8.15794	9.1026	7.25578	5.07161	5.9316	6.48765	4.33546	4.19842	12.3578	4.01946	5.96352	9.31092	3.92917	4.82861	7.87858	6.39876	3.97153	0.874335	4.32345	2.50513	3.01223	6.9824	4.00022	3.6512	0.510951	1.54959	1.04942	1.06824
ACSF3	3.20396	3.17514	5.2641	2.74635	7.26613	3.09074	3.46747	7.17867	2.95393	2.36491	8.05731	5.89017	5.78345	2.41634	6.20434	7.20333	6.24929	3.85673	4.44553	5.17643	5.46051	5.82055	6.29719	4.64199	2.62465	5.04058	3.97782	3.9995	4.53194	6.97407	4.21317	5.93784	5.41919	5.51028	4.49692	5.49611	6.59374	3.20099	1.79787	3.63201	2.82603	2.32887	4.78553	4.29475	4.36776	0.916784	2.30119	1.72092	2.43239
ACSL1	1296.4	1831.85	662.738	784.247	891.284	1154.51	1129.69	483.614	1273.21	2189.62	744.041	941.789	910.89	2131.49	746.696	380.075	485.093	1082.4	434.982	370.817	630.841	249.446	429.236	375.814	844.201	637.314	62.6087	856.653	574.201	235.877	1164.05	594.028	294.046	532.991	395.65	195.483	325.664	392.564	1135.78	385.848	382.21	689.42	449.536	1557.66	880.029	6.25946	42.2846	23.4916	71.3288
ACSL3	17.7783	9.2067	7.71905	8.82544	8.37015	11.3397	9.64294	9.49024	14.9314	14.5751	12.7008	12.6134	8.50121	25.5093	11.2721	10.9362	11.9797	11.9439	8.82703	8.98559	7.16063	6.5596	7.79418	9.11567	14.1722	10.8119	4.19855	9.7986	7.71819	7.88096	10.8885	12.298	7.93735	7.17872	8.44642	5.9549	7.19997	7.05188	7.62301	5.96268	7.6728	8.77595	6.15792	8.64532	7.15166	0.554463	2.73676	1.52776	2.84128
ACSL4	96.8798	100.529	51.8461	54.0307	76.1956	82.5834	46.7269	48.4255	75.9153	114.958	50.5696	66.1294	46.6329	124.081	46.5882	36.5188	49.5214	58.3802	25.7824	29.9946	46.9926	22.7395	38.9228	24.2891	41.8202	41.5228	16.1365	50.459	33.2098	37.6897	56.4517	49.3347	31.186	23.7248	36.1998	22.8146	31.8904	30.1237	70.7875	25.4031	36.7042	50.8953	22.107	58.6605	40.5751	1.16506	7.65249	3.9671	8.44206
ACSL5	25.1321	8.88151	24.458	23.4515	27.9437	21.1183	22.6417	40.2559	9.76297	15.1807	35.7616	28.1888	21.603	7.36894	18.9271	36.9497	44.7467	22.1153	16.4147	15.5434	28.7188	18.0091	23.067	16.2659	13.9505	18.7038	13.8779	11.4454	15.2786	32.6582	16.1143	16.9387	20.5395	13.8338	24.4749	15.9161	27.2654	17.7646	4.56456	13.6204	13.2139	7.48243	14.2986	10.5926	18.0459	2.11398	12.9413	7.08348	9.43334
ACSL6	0.280783	0.172838	1.24434	0.111174	0.793204	0.386874	0.503954	0.928009	0.257048	0.260086	1.70324	0.648691	0.731779	0.157812	0.845168	1.41136	1.10428	0.684066	0.505821	0.573936	1.46499	0.722226	0.831468	0.705389	0.293708	1.61953	0.519097	0.931432	0.494833	0.582274	0.402289	0.544702	0.84607	0.795618	1.1842	1.06177	1.2417	1.15491	0.216387	0.786122	0.823441	1.02614	0.879056	0.376684	0.483926	0.45123	1.05123	0.437723	0.690796
ACSM1	0.40494	0.0712183	0.349384	0.671871	0.289939	0.0899247	0.142763	0.507652	0.317751	0.0421021	1.02083	0.213835	0.48539	0.190745	0.721741	0.568628	1.01296	0.664409	0.375164	0.616122	0.764337	0.383074	0.463838	0.607068	0.307212	0.331157	0.826673	0.37251	0	0.519842	0.143012	0.043314	0.374134	0.360619	0.305741	0.401044	0.636217	0.594011	0.32693	0.142526	0.245546	0.562217	0.664063	0.328336	0.0609285	0.0119964	0.219866	0.0299464	0.203485
ACSM3	0.403424	0.392102	1.15415	0.539448	1.21319	0.528098	0.943198	1.59711	0.622016	0.154532	1.66268	0.608271	0.890793	0.12252	1.30417	1.14791	2.47137	0.541924	0.535503	0.678427	1.42025	0.830842	0.87252	0.802149	0.657763	0.607742	0.606847	0.638057	0.627883	0.909987	0.301825	0.699514	1.3389	1.29715	0.798006	0.408889	0.808332	1.00837	0.263993	0.614678	0.576804	0.412714	0.449979	0.55436	0.245996	0.102334	0.63609	0.461646	0.515328
ACSM4	0	0	0	0	0	0	0	0	0	0.195196	0.147901	0.0619622	0	0	0	0	0.276256	0.256697	0	0	0	0	0	0.0469087	0.0593463	0	0	0	0	0	0.12432	0	0	0	0.0393748	0	0.0567243	0.043031	0.227359	0.165197	0	0	0	0	0	0	0.019603	0	0
ACSM6	0	0	0	0.0429494	0	0	0	0.148351	0	0	0	0	0	0.0487734	0.0567844	0	0	0.0755063	0	0.140038	0	0.0356189	0	0.0413939	0.0523693	0	0	0.0635005	0	0	0	0	0	0.0737683	0	0	0	0.151889	0	0	0	0	0	0.134329	0	0	0	0.0153146	0.0208124
ACSS1	11.2939	4.1877	12.6298	6.65841	16.9146	10.8723	9.69935	24.9392	7.29517	8.97071	22.7626	15.3816	13.3353	4.01695	13.535	20.8504	22.5182	11.1692	14.8581	15.2874	21.0989	21.4206	20.8195	17.6609	10.5206	20.1834	20.7439	11.5262	10.9127	32.0995	12.5311	18.3577	21.0415	12.842	15.0937	17.2521	21.4049	13.3311	3.90955	9.73427	7.02448	5.65613	12.5715	11.6272	10.9895	1.12132	5.1924	3.88655	4.49151
ACSS2	26.8632	12.3782	18.308	21.1118	16.1691	26.0811	14.0303	21.4203	19.849	25.4769	21.498	26.8769	14.0175	18.8136	25.3965	12.5813	25.4781	23.5758	25.1356	15.8402	22.8712	18.7153	19.629	18.0816	25.7149	25.0414	9.69626	25.8846	17.8961	24.56	28.1921	20.3909	18.2514	22.2256	23.69	12.5201	17.6905	21.3176	15.2688	16.9262	12.5414	13.5975	18.492	22.4766	21.1795	1.23463	3.4536	3.40539	5.443
ACSS3	0.557444	0.171569	0.260522	0.168602	0.442372	0.649902	0.534994	0.203828	0.489058	0.540941	0.755706	0.397089	0.276093	0.612688	0.490408	0.142694	0.430639	0.38533	0.21758	0.247379	0.268528	0.0489389	0.139677	0.194995	0.421441	0.277006	0.0510643	0.722905	0.427371	0.168583	0.4163	0.208692	0.28166	0.144792	0.170497	0.161024	0.216148	0.424831	0.511936	0.257515	0.216896	0.359125	0.307648	0.580054	0.318024	0.157606	0.404448	0.26774	0.548861
ACTA1	0	0	0.191702	0	0	0.259037	0	0.278542	0	0.0808529	0	0.718637	0	0.0915766	0.213236	0.682497	0.915433	0	1.28083	0.131467	0.275219	0.0668777	0.779411	0.388605	0.786626	0	0.244238	0.119228	0	0.383964	0.13732	0.0831802	0.359243	0.41552	0.130477	0.171148	0.093984	0.213889	0.125567	0.0684268	0	0	0.0980975	0	0.585036	0	0.0324793	0.0287546	0.0390772
ACTA2	5.02268	1.58023	2.02234	2.06603	1.34261	5.37862	1.56089	2.09889	2.75886	3.04625	2.09273	3.4038	0.390221	1.56413	1.71391	1.98855	3.33405	2.84874	1.56835	0.858554	2.44254	2.15015	2.96451	2.45972	2.51917	3.46095	0.64414	2.63536	1.83367	2.97043	2.10398	2.0475	2.34607	1.18285	3.63776	1.76252	1.98295	2.11313	3.09087	0.515615	1.70556	0.986147	1.42911	2.34396	1.70459	0.551691	2.65002	2.8216	3.91739
ACTA2-AS1	0.156535	0	0.360157	0.0757517	0.261519	0.0405551	0.214615	0.457892	0.286605	0.379752	1.72644	0.144656	0.145937	0.043012	0.100153	0.577002	0.483708	0.399522	0.187994	0.123495	1.1203	0.345525	0.470669	0.328537	0.184732	0.398262	0.172071	0.391995	0.0685768	0.252477	0.0967453	0.273478	0.0843652	0.0650542	0.0919239	0.0803853	0.353141	0.10046	0	0.160694	0	0.0461008	0.0460747	0.355383	0	0.0110261	0.139141	0.138418	0.101442
ACTB	5823.68	2835.12	3692.54	5627.62	3805.08	5570.25	5521.41	4642.86	5594	6526.74	4990.76	5648.2	3908.94	4774.32	4494.33	3004.23	5099.13	5768.5	6016.17	4513.73	5620.8	4932.91	5258.74	5275.66	5770.5	5475.17	4865.46	6959.85	6027.7	6198.07	8404.78	5720.8	6737.09	6288.75	8064.36	4967.84	4895.67	8080.9	8233.78	5956.63	5951.42	6520.8	6603.84	5494.71	5587.28	507.125	1641.58	1307.12	2439.02
ACTBP14	0.45753	0	0	1.32847	0.152877	0.237074	0	0.573581	0.279236	0.998967	1.34564	0.845622	0.426555	1.88577	0.731836	0	2.51345	0.194625	0.439586	0	0.251884	0.091811	0.458567	0	1.48486	0.291017	0	0.654714	0	0.632535	0.282773	0.342574	0	0.190145	0.447802	0	0.129023	0.195754	0	0.0939376	0.12947	0.134746	0.538681	0.692491	0	0	0	0.0394748	0
ACTG1	1232.22	467.619	692.021	1076.85	925.976	1156.52	917.157	1118.96	1031.39	994.099	892.621	1024.88	693.752	688.058	1037.95	932.242	1062.5	915.484	1129.16	764.764	1302.04	1035.63	1029.35	1190.34	1115.89	979.128	1096.38	1268.8	937.955	1326.8	1188.24	1067.3	1377.04	1242.61	1488.94	1002.26	1162.92	1600.38	1505.92	924.716	935.836	1041.05	1108.37	1044.26	917.761	125.401	422.293	322.803	492.12
ACTG1P10	0.153497	0	0.397312	0.111422	1.23093	0.357912	0.12627	1.34701	0.140521	0.335143	0.169293	0.425547	0.643972	0.253063	0.589256	1.13161	1.73917	0.195884	0.995467	0	0.38027	0.277215	0.461534	0.644322	0.407581	1.31805	0.506195	0.494212	0.605212	0.636627	0.189735	0.459721	0	0.191375	0.450699	0.118238	0.129858	0.09851	0.173496	0.283636	0	0.135618	0.135541	0.69697	0.161669	0	0.317144	0.168814	0
ACTG1P14	0	0.546705	1.14944	0.32235	1.33543	0.230101	2.19183	1.8557	0.542046	0.646391	1.30606	0.957542	2.48406	0.610103	1.70475	1.81877	1.67717	1.1334	3.30659	2.62758	0.855664	4.09909	2.81884	2.38185	3.79948	2.9658	1.13901	0.953187	2.33454	2.96733	2.01268	2.21666	2.39336	2.39918	0.956189	1.14022	3.25594	0.284994	0.167311	0.364699	0.376986	0.392349	2.09135	2.01637	1.55905	0	0.173107	0	0.0520682
ACTG1P15	0	0	0	0	0	0	0	0	0	0	0	0	0	0	0	0	0	0	0	0	0	0	0	0	0	0	0.0858738	0	0	0	0	0	0	0	0	0	0	0	0	0	0	0	0	0	0	0	0.137037	0.161761	0.0549581
ACTG1P24	0.378753	0	0	0	0.189833	0.294383	0	0	0.346736	0	0	0	0.264834	0	0.181749	0.232687	0	0	0	0.224108	0.156386	0	0	0	0.167618	0.180682	0.312259	0	0.497788	0.78544	0.117043	0.850772	0	0.236109	0	0.291752	0.480637	0.243074	0	0	0	0.167319	0	0	0	0	0	0	0.133228
ACTG2	0	0	0	0	0.0436849	0.0677444	0	0	0	0.0317174	0	0.080546	0.121889	0	0.209123	0	0	0	0	0	0.0359881	0.0524703	0	0	0.0385727	0	0	0	0	0.0301247	0.080803	0	0.070463	0	0.102368	0	0	0.0279685	0	0.0536857	0	0.038504	0	0	0	0	0.0254823	0	0.0306589
ACTL6A	8.40585	2.83751	6.62872	4.4943	8.47139	9.62444	4.68425	12.0677	3.80627	4.90078	14.2054	9.18794	4.99279	2.16071	6.59262	13.1047	10.6134	7.26673	6.44792	6.73861	10.9347	7.34563	9.10433	6.89252	5.88003	9.31348	8.17208	6.83882	4.63288	11.871	7.17829	8.22262	9.9376	7.26849	9.20907	5.15214	11.6993	10.4123	2.34973	4.59297	4.56547	4.31232	4.03054	5.48919	4.2363	0.4967	3.34299	1.76634	1.79635
ACTL6B	0	0	0	0	0	0	0	0	0.127287	0	0	0	0	0	0	0	0.071608	0	0.0500951	0	0.0574092	0	0	0	0	0.0663284	0	0	0.137053	0	0.0859328	0.0520529	0	0	0	0.053551	0.0588138	0	0.314312	0.0428204	0	0	0	0.157832	0.0732213	0.0144168	0.0203251	0	0
ACTL8	0	0	0	0	0	0	0	0	0	0	0	0	0	0	0	0	0	0	0	0	0	0	0	0	0.078863	0	0	0	0	0	0	0	0	0	0	0	0	0	0	0	0	0	0	0	0	0	0	0.0230623	0
ACTL9	0	0	0	0	0	0	0	0.14601	0	0	0	0	0	0	0	0	0	0.14863	0	0	0	0	0	0.0814816	0	0.111121	0	0	0	0	0	0.17441	0	0	0	0	0.0985317	0	0	0	0	0	0.205688	0	0	0.0483052	0	0.0904377	0
ACTN1	215.177	170.544	154.059	130.089	151.756	168.496	151.05	135.24	149.826	237.382	180.141	200.264	172.938	192.966	161.164	80.8507	108.799	212.724	74.8856	84.2511	107.49	60.7082	84.0602	64.0558	147.084	120.626	27.3611	129.164	81.3568	53.7292	133.375	102.774	63.3555	94.1021	98.4491	42.2471	55.0732	84.4398	116.916	66.3888	94.5523	103.474	66.9516	133.742	108.403	8.47045	24.5449	21.4156	52.2873
ACTN1-AS1	0.709758	0.436897	1.37786	0.515209	0.711467	0.137913	0.875795	0.889786	0.974641	0.51656	0.587101	1.63975	1.48884	0.292536	0.68117	0.436039	2.01046	0.905754	1.02288	1.88984	1.46529	0.854549	2.1341	0.868963	1.25642	2.03152	1.36536	0.190434	1.28263	0.24531	2.30297	1.06286	0.573792	2.65471	0.1042	1.23013	1.05079	0	0	1.5301	0	0.313544	0.940102	0.201422	1.49509	0.33117	0.259384	0	0.312075
ACTN2	0	0	0.0259127	0	0	0	0	0	0	0.0218581	0	0	0	0	0.0288235	0	0	0	0	0	0	0	0	0	0	0	0	0	0	0	0.0185618	0	0.0485596	0	0.0352735	0.0231344	0	0.0192745	0.203678	0	0	0	0	0	0.0316321	0.0811714	0.141113	0.077946	0.244711
ACTN3	0	0.116274	0	0	0.0473367	0.0734074	0.155387	0.355206	0	0.27495	0.156249	0.0436396	0.198117	0.0778545	0.045321	0.290114	0.0486413	0	0.170141	0.558837	0.0389965	0.284283	0.473301	0.330375	0.125392	0.225275	0.493146	0	0.217225	0.293786	0.321045	0.459655	0.839886	0.235505	0	0.363757	0.359555	0.0303065	0.26688	0.145434	0.200444	0.0834454	0.208496	0.160816	0.0497372	0.0293787	0.0414188	0.0366688	0.0332218
ACTN4	188.58	119.67	166.984	178.347	159.057	208.279	168.215	208.79	165.932	216.576	239.017	213.106	159.816	173.255	210.521	149.854	158.195	228.56	119.324	104.589	141.334	90.5545	119.754	100.225	150.351	145.752	57.0486	174.329	111.037	110.682	159.946	138.487	106.921	114.128	161.267	76.7431	115.483	138.697	135.39	77.0339	130.565	121.785	90.1628	142.99	120.566	14.9581	40.8146	37.4452	65.0348
ACTR10	32.6903	18.0219	19.6196	18.8942	18.0127	27.2939	18.4691	27.0121	20.6289	25.6474	24.4899	24.2437	20.4715	19.4565	24.428	20.9169	27.7848	28.1266	24.0303	18.9292	23.0565	19.5558	19.9472	21.921	21.4005	24.4416	15.4136	27.0083	23.7519	22.0003	23.025	25.7083	25.7963	17.1232	26.9002	17.2626	23.8989	24.8327	21.9839	20.9712	24.3656	19.1098	18.4818	19.3712	18.7096	0.944719	3.6737	2.04791	3.40034
ACTR1A	80.3652	63.0011	55.2991	58.8806	68.4677	67.7609	80.5242	65.0488	55.0808	65.7618	51.678	57.349	60.0361	63.8056	68.3948	47.7061	69.2887	59.8405	55.9814	45.9051	59.5577	46.0812	52.0411	54.4763	55.4017	53.9317	42.7783	63.7687	52.9753	61.5221	54.5435	62.2039	58.3344	52.234	65.2793	41.8106	51.8973	63.4626	60.5038	48.5113	63.0134	53.6633	51.4902	56.47	76.3749	4.82508	14.6221	10.9087	16.6328
ACTR1B	32.964	25.7352	47.0225	30.3898	66.7199	34.5928	31.416	70.4113	30.0723	30.6785	59.9184	40.3868	44.8938	16.9004	44.5333	69.01	61.9927	37.6696	45.2721	44.3785	62.5051	45.2547	53.7598	40.8603	32.2263	48.0526	28.7866	40.1238	41.3992	62.4044	31.6601	45.4074	53.5769	40.0961	50.0134	33.5316	57.7669	52.262	18.24	28.0506	37.3933	27.2979	34.382	32.7908	36.957	3.70379	10.309	6.362	8.50448
ACTR2	694.287	448.07	535.972	608.729	620.664	507.023	638.993	604.226	523.182	753.196	636.458	581.863	511.59	641.986	586.827	373.676	547.177	652.27	257.002	251.387	428.205	224.23	304.966	245.697	396.635	351	114.488	444.733	269.197	285.125	298.613	339.479	251.176	278.805	333.608	133.79	327.201	348.354	399.457	177.11	383.667	477.753	188.557	361.144	339.791	8.20039	54.6636	28.5499	54.7927
ACTR3	143.009	117.905	85.5217	115.096	81.2726	119.938	106.406	119.355	103.626	168.547	135.105	140.398	94.1066	128.59	123.874	86.3756	144.337	151.383	70.5708	59.4571	97.0834	60.376	80.7777	70.57	111.547	91.4138	34.6529	129.487	74.4569	72.5095	89.5359	85.6414	74.7724	92.8186	99.7006	39.4131	72.4396	83.6762	106.66	51.2551	84.6962	93.2264	50.6339	82.7569	71.0214	2.39265	17.7234	9.90328	15.9289
ACTR3B	1.26823	0.780671	1.49863	0.960628	1.29892	1.67144	0.771118	2.93789	1.26199	1.44472	2.67587	1.35034	1.65789	0.954531	1.87865	2.26966	2.35706	1.16106	2.12574	2.18598	2.0263	2.88793	2.68038	1.87097	1.87899	2.23588	2.93975	1.21316	1.12329	3.06833	1.66988	1.83724	2.54091	1.71869	3.65904	1.86888	2.65898	2.44175	1.40231	1.3925	1.10004	0.925642	1.26595	1.69001	2.52632	0.757133	1.24396	0.89876	1.59912
ACTR3C	0.411352	0.158257	0.510191	0.522546	0.309257	0.31972	0.401835	0.870227	0.211826	0.523916	0.311909	0.546447	0.251674	0.360282	0.468805	0.568606	0.767968	0.492135	0.222311	0.365095	0.424615	0.386928	0.206142	0.215838	0.159289	0.343408	0.0565225	0.275922	0.0844737	0.302119	0.143006	0.288749	0.249413	0.384646	0.226466	0.158431	0.435004	0.247495	0.0290593	0.174192	0.174604	0.13629	0.340532	0.20429	0.189548	0.21349	0.277945	0.210721	0.22519
ACTR5	5.56849	3.2683	11.7319	4.37114	13.76	5.23393	9.80071	19.8875	5.5127	8.34108	18.5675	28.901	10.3226	2.66875	11.7448	24.8221	13.8058	5.61885	13.7641	11.8769	14.5439	17.3069	13.5634	13.1821	8.4246	14.2705	7.01088	8.06102	7.1909	15.7102	9.48432	14.3989	12.9818	8.71863	8.82154	8.87802	11.3391	6.89808	2.1224	7.09905	5.82659	4.2334	10.8634	6.98261	7.84267	0.751942	2.4231	1.74299	2.14095
ACTR6	8.10163	4.66528	7.89206	4.74268	9.16902	8.32818	8.13366	8.13619	4.66539	4.94532	8.64715	7.36609	6.15216	2.44156	4.13847	10.5432	6.50547	4.55799	4.33136	5.97927	8.92037	7.34199	8.94945	6.36881	4.35643	6.81542	5.76958	5.79661	4.75144	8.61114	5.57248	6.35959	7.81729	6.29946	8.4921	5.63671	11.8655	8.38614	3.05241	5.58038	5.73141	4.96441	5.38469	4.15331	4.86287	0.136412	0.892777	0.38342	0.628177
ACTR8	7.63836	5.1293	9.23362	5.54464	14.9041	7.4925	7.59396	11.8802	5.6091	5.52945	8.33435	8.56863	9.08245	3.26611	7.0955	10.389	7.90985	8.18386	5.91616	7.97579	7.35338	6.56548	7.90132	5.82964	4.88074	8.18404	5.34322	6.92643	7.19368	7.82121	5.37722	7.2484	6.86856	6.00934	6.59643	6.63894	8.43175	7.89054	3.69352	5.98793	6.03362	6.13516	6.92521	5.42501	7.14158	0.330355	2.38843	1.38501	2.08335
ACTRT3	0.0828346	0	0.07147	0.120258	0	0	0.272567	0.207691	0	0	0	0.0765488	0	0	0	0	0	0	0	0.294079	0.0684043	0.0498664	0.415112	0	0	0	0.0910562	0.533404	0.108868	0.286297	0.102391	0.0620222	0.267865	0.103276	0.097288	0.0638071	0.140156	0	0.0936274	0.0510215	0	0	0	0	0	0	0.0726533	0.0643213	0.0582748
ACVR1	6.45186	2.97221	6.78777	2.62873	5.04874	2.26468	3.4584	6.4185	2.55312	2.24179	6.10585	5.07755	4.94788	1.02938	6.63142	9.51287	4.41613	4.83386	4.1992	6.60069	6.84035	7.41723	6.96712	5.76596	4.7895	5.75852	4.96456	3.35049	3.47388	8.11405	4.29624	6.82547	4.37462	4.93018	9.72868	5.22634	9.12057	6.5983	2.11718	2.89716	3.42764	5.0384	5.10906	3.1658	5.39245	0.436425	2.24293	1.48029	2.70077
ACVR1B	15.1781	25.262	14.1534	14.4289	25.8064	11.5475	20.9378	12.478	21.5373	24.3237	11.042	10.5737	17.5521	29.0657	19.0768	11.6558	10.4327	7.85952	6.4571	8.60091	8.74968	5.90404	5.90947	6.57541	10.5407	7.7976	3.88237	10.3376	6.13792	8.75667	10.5894	11.6487	8.25897	6.29573	8.58755	5.14881	9.06252	7.60539	15.2752	4.83624	8.35053	11.2182	6.4178	21.4043	14.6642	0.599248	2.73844	1.80565	3.1007
ACVR1C	0.270935	0.111184	1.32466	0.222893	0.65181	0.210582	0.549765	1.83415	0.248033	0.407518	2.19133	0.901353	0.707261	0.0744465	1.42146	2.6188	1.22792	0.922007	0.325387	0.534374	1.29767	0.630665	1.30344	0.556006	0.287767	0.77549	0.268044	0.368317	0.676561	0.262198	0.178613	0.324579	0.438066	0.54047	0.31821	0.389574	0.626509	0.347758	0.0204158	0.356013	0.306672	0.175544	0.255192	0.307554	0.228288	0.0112371	0.163704	0.0327261	0.025414
ACVR2A	0.858629	0.483233	2.75165	0.854775	2.11485	1.14405	3.26929	2.98321	1.23522	1.23196	5.2761	2.51644	1.16644	0.38423	4.37921	3.82813	3.66401	1.44011	3.57087	3.94828	3.82887	3.94317	5.90109	3.3296	2.95304	3.39387	1.38881	2.76452	4.07864	4.93475	1.78912	3.49001	5.27549	3.11977	2.44909	3.42037	4.52442	2.40885	0.582302	2.735	1.02048	2.70936	2.62117	2.39492	3.25563	0.124509	0.753689	0.305253	0.596441
ACVR2B	0.232078	0.142857	0.564306	0.137834	1.09974	0.262372	0.390503	0.793483	0.241432	0.399231	1.64048	0.867617	0.840878	0.130437	0.718811	1.011	0.760607	0.52502	0.478892	0.411961	1.64644	0.406432	0.634375	0.56089	0.476184	0.915887	0.608791	0.45286	0.402066	0.700031	0.24123	0.781955	0.46052	0.697064	0.377884	0.674445	0.553314	0.555145	0.0953877	0.500314	0.313436	0.233007	0.465751	0.275419	0.299987	0.133376	0.357831	0.174699	0.345257
ACVR2B-AS1	0	0	0.227727	0	0.330718	0.051286	0.0542805	0	0	0.0960469	0.0727753	0.182933	0.369105	0	0	0.405376	0.0679664	0	0.0950952	0.312345	0.272449	0.0397228	0.264537	0	0.0584031	0.0629553	0	0.141634	0.130083	0.228059	0	0.0494058	0.213377	0.246803	0.038749	0	0.0558229	0.0846944	0	0.406429	0	0	0	0.224709	0.0694977	0.0232211	0.174163	0.102492	0.0232104
ACVRL1	2.50443	0.283983	0.056864	0.334886	0.198194	1.20379	0.623483	0.247869	0.331842	0.0239831	0.363443	0.456787	0.13825	0.162985	0.569264	0.242936	0.0339428	0.462581	0.237455	0.506956	0.299337	0.277728	0.198166	0.668569	0.583336	0.408722	0.470909	0.247564	0.0433095	0.911152	0.0814657	0.345429	0.266403	0.205424	1.08368	0.152301	0.864224	0.592155	0.0744933	0.182675	0.139874	0.262033	0.261885	0.112221	0.242952	0.102888	0.0493852	0.145017	0.116215
ACY1	0.034644	0.170603	0.0896729	0.0251479	0.0347274	0.134634	0.0569979	0.130294	0	0.100855	0.191047	0	0.0484479	0	0	0.0851341	0.392529	0.132632	0.324532	0.0409977	0.171653	0.43797	0.312503	0.0727113	0.153317	0.231374	0.114248	0.037181	0.0682979	0.0957907	0.171292	0.0259396	0.280074	0.0431931	0.101722	0.106744	0.0879262	0.0667008	0	0.0426775	0.147051	0.0306088	0.183549	0.157305	0	0.614978	0.565602	0.815034	0.701923
ACY3	0	0	1.32274	0.927376	1.02451	0.595785	0.420382	0.480485	0.467827	0.278942	0.845425	1.65287	1.25063	0	1.83916	0.941845	0.921154	0.652143	0.736476	2.11662	0.949505	2.07655	0.512184	0.715032	0.678465	1.58458	1.82568	0	0.503723	1.05974	0.86855	0.191315	2.06565	0.477848	0.75024	1.47615	0.972735	0.983888	0	0.708217	1.62684	0.790131	2.82031	0.725117	0.403675	0.132468	0.373512	0.330677	0.404449
ACYP1	2.34556	1.88808	3.50265	1.96457	2.53206	2.17365	1.18739	7.46434	1.56917	1.96972	5.57187	4.58524	3.4063	1.33858	3.20346	6.87242	6.59754	2.87814	4.03041	6.40552	5.43835	7.60321	7.59513	5.61714	2.07606	7.40219	8.52842	4.35691	4.03124	8.23155	4.23745	4.39057	5.39694	4.94892	4.39712	4.86438	6.86885	3.87908	2.14133	5.38996	2.98681	2.78971	6.13389	2.25295	3.4206	0.205789	1.47703	0.560409	0.444262
ACYP2	1.20447	1.93594	3.29087	1.74864	3.11904	2.8345	1.92661	3.69107	1.83776	1.75322	3.69008	3.18463	2.80733	1.02046	1.70183	4.06982	3.13608	1.66517	2.98952	3.91977	2.98394	2.77952	4.42641	3.34721	2.93172	2.87294	1.78375	2.69308	2.33055	3.23786	2.39868	2.63038	2.48843	2.7114	3.28117	2.13909	3.79287	3.07052	2.26901	2.22566	2.66988	2.63089	2.00898	2.46867	1.62099	0.319196	0.839489	0.559546	0.593149
ADA	5.00812	3.65633	10.1494	7.0171	18.2127	7.06085	9.67674	19.0543	6.18412	8.94272	16.8275	14.5301	8.79524	3.6963	10.8424	24.4708	14.8158	10.2555	10.3648	11.7843	16.3985	21.4899	21.9456	17.7222	8.34997	12.0011	15.0753	5.81237	10.2941	36.5509	8.34995	15.4353	15.2534	10.3824	8.10481	11.3489	18.9181	10.8008	2.96197	10.2226	6.22899	6.6372	15.1181	6.54436	12.1442	1.41293	5.8057	4.68767	4.32211
ADA2	60.2205	24.9477	40.4176	24.8071	50.821	42.3566	24.8479	54.7077	32.0194	16.0676	30.0733	44.8415	31.8343	8.55669	61.2926	53.5956	67.3161	42.2967	40.4103	38.0711	48.2328	50.8641	48.4807	43.7058	35.3315	35.919	46.1243	30.6155	33.4166	93.5166	51.571	49.076	40.3851	26.5496	62.3353	29.6757	75.9676	54.9716	14.3855	22.9066	34.4058	35.454	47.8013	25.884	50.7252	6.63995	21.6576	20.8543	25.6337
ADAD2	0	0.0994735	0.104571	0	0	0	0	0	0.332862	0	0.133672	0	0.0564971	0	0	0	0	0	0	0.095618	0.100086	0.0486413	0	0	0	0.115635	0.111024	0.216791	0.106193	0	0.0998752	0.0604984	0	0	0.0474489	0.0311197	0	0	0	0	0.0342964	0	0	0.04586	0	0	0	0	0
ADAL	0.69503	0.285221	1.12439	0.336346	0.464469	0.562715	0.381165	1.12546	0.50372	0.252921	1.02208	0.454955	0.202493	0.0954888	0.722622	1.60122	0.984369	0.480436	0.271282	1.16521	0.837014	0.66248	0.812707	0.425466	0.153793	0.856532	0.573011	0.528366	0.323519	0.700642	0.393763	0.303568	1.26424	0.469377	0.408152	0.490764	1.00449	0.557565	0.294596	0.21405	0.417938	0.281452	0.716018	0.262989	0.335516	0.0900767	0.330202	0.307325	0.224106
ADAM10	45.9996	24.395	26.2434	26.4338	29.9233	31.9284	23.0777	36.1869	27.0741	40.3191	41.7492	38.2941	18.4308	24.0316	32.3066	24.3345	29.8698	38.5405	21.7178	17.2376	26.95	21.044	22.8666	19.9715	26.6943	24.1392	9.68846	34.4519	18.1585	21.8064	25.9156	26.3584	22.9038	19.9537	26.0417	13.4833	22.2821	25.7833	21.5148	16.0521	20.8943	23.8605	15.2298	22.0154	19.7884	1.14448	5.27227	3.37212	5.38572
ADAM11	0.0696366	0.0857307	0.270372	0.0758232	0.383924	0.162373	0.0572847	0.523799	0.1275	0.228066	0.345614	0.546995	0.340842	0.0861051	0.868813	0.6845	0.609689	0.488765	0.401433	0.247224	0.373786	0.461134	0.314075	0.365386	0.184907	0.431858	0.421015	0.112104	0.228805	0.938658	0.172154	0.156421	0.16889	0.607745	0.184021	0.295024	0.265106	0.178764	0.118065	0.0857845	0	0.0615257	0.245964	0.355718	0.256704	0.0216614	0.0407183	0.0270365	0.0122475
ADAM12	0.0842208	0.269582	0.072666	0.0978165	0.54031	0.0523679	0.235559	0.760198	0.215884	0.098073	0.873149	0.716034	0.188446	0.124966	0.129326	0.558803	0.1735	0.322434	0.327717	0.279067	0.806769	0.294065	0.337647	0.483154	0.163997	0.19285	0.268482	0.126544	0.188172	0.209583	0.197798	0.340524	0.626399	0.462017	0.286857	0.1038	0.498754	0.237823	0.133272	0.166001	0.457582	0.163704	0.267729	0.879554	0.354819	0.0593821	0.172361	0.0653977	0.0948
ADAM15	20.3064	18.54	15.6487	20.673	30.5961	29.5465	21.0207	26.2792	26.8109	18.6343	21.2833	19.185	25.0109	12.31	30.0679	17.8217	31.6212	19.4112	35.8087	33.3741	23.2056	22.5051	23.6644	29.7364	37.42	23.0804	23.2369	23.6885	21.9473	36.6874	26.3944	33.204	22.5546	20.0652	24.6643	21.0437	27.7854	30.2247	6.27264	20.2452	15.0329	12.6814	26.93	24.7976	31.5366	1.85198	3.73177	4.27661	4.38332
ADAM17	18.2151	18.8301	13.8498	12.4148	17.7789	13.2089	16.5474	18.7292	13.7476	31.0564	20.4134	14.8341	20.5252	24.6687	20.6396	10.5735	13.3834	14.6884	5.95603	5.59462	8.7011	6.06404	9.02754	6.91752	14.03	7.70919	1.97852	12.2368	7.17786	7.5718	6.15881	10.145	5.02097	6.81878	5.72486	2.80858	5.79016	3.50996	9.58697	2.67402	5.18066	6.89331	3.98358	16.8538	9.77957	1.23164	3.454	2.45263	3.55508
ADAM19	46.7595	49.1795	45.8499	37.3382	39.1789	42.8949	55.1533	48.8634	57.9243	74.3858	71.9482	40.8404	43.3828	89.1389	58.9865	39.6796	35.3512	38.9559	30.5562	37.2982	38.1508	34.3397	43.754	32.8338	41.0053	34.5137	14.4675	41.2529	34.6658	31.5625	40.3312	52.5246	36.2508	26.9317	30.4722	23.1987	23.5089	26.6608	37.6957	23.45	15.1534	18.6852	28.0595	75.4954	46.0474	2.24425	11.8681	8.90005	13.8696
ADAM1B	0.166083	0	0.0716486	0	0	0	0.068312	0	0.076022	0.120875	0.732702	0.230221	0.11613	0	0.318788	0.3061	0	0.105973	0	0.393086	0.411452	0.299947	0.58261	0.290482	0.0735004	0.0792292	0.273852	0.534738	0.27285	0.287013	0.256617	0	0.537069	0.207068	0.0487656	0.0639666	0	0.479645	0.187723	0	0	0.220108	0.146656	0	0	0.268886	0.308456	0.129072	0.161094
ADAM20	0	0	0.102538	0.0431338	0	0.27711	0	0	0	0.0864937	0.131074	0.329475	0.332393	0	0.0570282	0	0.0612062	0.0758306	0.299728	0	0	0.0357718	0.119113	0	0.105188	0.170081	0	0.191319	0.117145	0.164301	0	0.0444918	0.192153	0.370425	0.209369	0.228861	0.100541	0.0381352	0	0	0.0504446	0	0	0.0674528	0.12517	0	0.0347453	0.0307607	0
ADAM20P1	0	0	0.0767733	0	0.133793	0.24206	0.109797	0.0557755	0.162919	0.129521	0.245346	0.123343	0	0.0733496	0.256192	0.218662	0.0458268	0.283882	0.737363	0.263251	0.14696	0.776717	0.490506	0.871523	0.31503	0.42448	0.61133	0.477487	0.76015	0.922623	0.38496	0.333122	0.287741	0.0554695	0.209014	0.78823	0.752779	0.19987	0.251437	0.0822111	0.113308	0.0393085	0.157145	0.606045	0.421733	0.0276788	0.156089	0.103641	0.0469492
ADAM21	0	0	0	0	0	0.0485654	0	0	0	0	0	0	0	0	0.0599676	0.0767744	0.064361	0.079739	0	0	0.154798	0	0	0.0437143	0	0.0596157	0	0	0	0.0431923	0	0	0.505144	0	0.0733869	0	0	0	0	0	0	0	0	0	0	0	0.0182681	0	0.0659373
ADAM22	0.245061	0.117327	0.646065	0.0988268	0.395771	0.328035	0.817571	0.972864	0.174491	0.634151	0.825859	0.289372	0.552137	0.269347	0.509579	1.57244	0.476796	0.416978	0.402227	0.418896	0.663324	0.417993	0.518524	0.43814	0.373557	0.636484	0.261901	0.423734	0.178933	0.498784	0.420718	0.530079	0.638372	0.560146	0.343786	0.419487	0.449196	0.436871	0.169272	0.259959	0.208039	0.132316	0.168307	0.525456	0.44452	0.0169399	0.314446	0.0634302	0.134091
ADAM23	0.155194	0.35028	1.00426	0.0375514	0.907477	0.180935	0.893663	0.616102	0.213113	0.545924	1.74018	0.33464	0.39789	0.0213218	1.06742	2.06577	0.21314	0.330083	1.19286	0.612188	1.17478	1.16783	2.41096	0.506681	0.457875	1.03648	0.867203	0.388638	2.00569	1.32309	0.767333	1.60745	0.543677	0.870709	1.04807	0.537953	2.3414	1.54379	0.175415	0.764726	0.417203	0.297088	0.776561	0.851485	0.517612	0.0429112	0.241989	0.100424	0.10918
ADAM28	3.83638	1.83673	8.82678	3.4939	10.6111	3.3131	8.85404	10.2424	2.81292	4.03305	15.4164	6.40117	8.59392	1.87404	10.6876	12.5264	8.63498	7.11701	9.27879	11.5601	9.06418	10.3393	11.8023	8.44948	8.86626	6.04959	2.24524	8.52058	6.37263	12.8175	4.12738	6.60936	6.20291	3.21086	5.98684	5.23991	8.94034	3.61334	4.95857	3.23818	3.10603	3.92307	3.79539	7.68154	3.01177	0.37937	1.90053	1.67337	0.637246
ADAM29	0	0	0.0240553	0	0	0	0	0.0349522	0.0255236	0	0	0.0515294	0	0.0229826	0.0267574	0	0	0	0.0200902	0.0329936	0	0	0	0	0	0	0	0	0.0183213	0	0.0172313	0	0	0	0.0163725	0	0.0471734	0.0357857	0	0	0	0	0	0	0	0.0173509	0.0570583	0.021743	0.0294211
ADAM32	0.0496067	0.0407144	0.014267	0	0.0331508	0	0.0272051	0	0.0302756	0.0842418	0.0182373	0.076404	0.0231242	0.0817844	0.0793478	0.0609518	0.0340644	0	0.0357459	0.136977	0.0409649	0.00995442	0	0	0.175628	0.0473293	0	0.070986	0	0.0228604	0.0306591	0.0495239	0	0.020616	0.0097104	0	0	0	0.0560702	0.010185	0	0.0146096	0.0292027	0.112623	0.0522478	0.381612	1.93852	1.17944	1.69213
ADAM33	0	0	0	0	0.0856101	0	0	0.0713781	0	0	0	0	0	0	0.109286	0.0699577	0	0	0.16411	0	0	0.0342757	0.0855981	0.0597494	0.0503945	0	0.125175	0	0.0187076	0.393573	0	0.0639464	0	0	0.0167177	0.0657867	0	0.0365402	0	0	0	0	0.0251381	0	0.179903	0	0.00832304	0	0.0100138
ADAM8	725.833	944.188	746.525	659.896	638.627	837.633	664.627	615.613	805.674	1219.55	786.198	852.17	808.778	1057.59	844.621	531.512	883.988	917.932	685.666	632.72	604.439	410.408	536.607	520.485	1019.81	722.213	219.234	725.326	671.896	329.957	813.121	544.974	526.114	648.061	597.96	401.17	390.184	513.562	742.37	615.329	529.194	527.001	635.836	886.409	790.166	18.6542	51.9901	35.2178	94.2926
ADAM9	16.5291	19.6393	16.4586	14.8235	22.3005	11.2785	20.3958	13.3727	22.9397	21.5068	9.30053	10.3682	20.7968	18.9527	21.6276	10.4498	14.5261	16.4333	6.28423	6.2548	5.29715	4.20871	4.43058	5.31128	11.5253	4.8365	1.21483	9.82376	4.04164	5.09839	8.38933	8.40063	3.49604	6.17039	9.81943	1.57303	6.38202	6.61452	6.65299	3.50711	4.36459	9.16984	3.03367	11.5087	10.324	0.203656	0.942088	0.67	1.30066
ADAMDEC1	1.08996	0	0.0587766	0.24725	1.09259	0.264739	0.112079	0.256206	0.311821	0.148739	0.2254	0.37772	0.0952664	0	0.784547	0.251107	0.842025	0.608542	0.147265	0	0.506299	0.0410099	0.136554	0.238295	0.241182	0.259981	0.112326	0.292446	0.0895324	0.470899	0.210514	0.0510067	0.220291	0.2548	0.240028	0.104949	0.864476	0.262316	0.0769988	0	0.0578312	0.66207	0.180462	0.15466	0.143499	0	0.179249	0.0528975	0.119812
ADAMTS1	0.0705437	0.202644	0.507211	0.136553	0.824991	0.548295	0.154749	2.2404	0.0861073	1.16374	0.28528	0.717097	0.032884	0.0969185	0.0677023	0.693416	0.0726624	0.420112	0.0338885	0.0834813	1.2816	0.184025	0.424222	0.0658036	0.478694	0.516005	0.323106	0.580441	0.26269	0.942758	0.348793	0.686652	0.874458	0.234538	0.386645	0.217358	0.636584	0.377275	0.398676	0.0724183	0.0998107	0	0.166112	0.266927	0.0247665	0.0443601	0.117009	0.27102	0.32958
ADAMTS10	0.990151	4.58914	9.57326	1.50091	10.8887	4.95705	5.96517	22.9276	5.67865	9.02907	17.8904	6.94335	9.04113	5.11331	7.54626	10.1622	5.03945	7.46997	6.4214	7.27171	11.2549	8.48525	15.0319	6.31593	7.32039	16.4488	9.09157	6.40723	5.87515	10.3673	6.37155	14.653	13.7022	9.69438	4.07021	9.71332	12.9345	3.53237	2.56749	7.3006	1.78002	0.849093	9.23188	10.1819	6.99335	1.02667	1.77096	2.00505	1.87462
ADAMTS12	0	0	0.0146551	0	0	0	0	0	0	0	0	0	0	0	0	0	0	0	0.0122394	0	0	0	0	0.0118831	0	0	0	0	0.0111618	0	0	0	0	0	0.00997456	0.0130838	0	0	0	0	0	0	0	0	0	0	0	0.00439641	0.00597469
ADAMTS13	0.320063	0.179106	0.878662	0.126726	1.10833	0.429686	0.574453	0.729537	0.346281	0.211764	1.09109	0.860437	0.569662	0.215866	0.670191	1.00103	1.04897	0.0371315	0.712864	1.58391	0.528612	1.54142	1.10818	1.03816	0.618083	0.943866	0.527745	0.499638	0.554495	1.02576	0.323693	0.936798	0.752725	0.979471	0.324649	0.582737	0.787701	0.448162	0.230214	0.376359	0.247009	0.257076	0.976335	0.594525	0.704851	0.0603392	0.187149	0.1431	0.112583
ADAMTS14	0	0	0	0	0.221177	0.0244993	0.0518596	0.19758	0	0	0	0.0582579	0.0440803	0.051967	0.121005	0.309837	0.0974026	0.0402252	0	0	0.0260297	0.0759022	0.189554	0.0661564	0.0278992	0.0902212	0	0.101488	0	0.0435776	0.0974063	0.21241	0.20386	0.0392992	0.0370208	0.121402	0	0.0404585	0	0.0194151	0	0	0	0	0.033199	0.00653665	0.0184311	0.024476	0.0554379
ADAMTS16	0	0	0	0	0.0567911	0	0.0233028	0.0355125	0	0.0412332	0	0	0.0396144	0.0467021	0.0271864	0.174029	0.0291781	0	0	0.100568	0.0467852	0.0511592	0.113566	0.019818	0.0752178	0.0270269	0	0	0	0	0	0.0424201	0	0.105953	0	0.0218204	0	0	0.0320183	0	0	0	0	0.032156	0	0	0.0165637	0	0.0199285
ADAMTS17	0.100754	0.0496161	0.330338	0.131646	0.444386	0.187945	0.430991	0.454717	0.295159	0.0733287	0.644514	0.335191	0.845399	0.132887	0.425463	1.41128	0.415121	0.128577	0.36301	0.54847	0.432652	0.376055	0.585699	0.338343	0.231862	0.480643	0.221509	0.151386	0.211871	0.348232	0.224174	0.452637	0.553881	0.527593	0.402337	0.279398	0.409142	0.181052	0.0455528	0.310295	0.085533	0.160234	0.124556	0.0914975	0.212237	0.134394	0.204743	0.0656869	0.106691
ADAMTS2	8.75525	2.08545	0.0164219	0.0967124	0.0953949	8.94998	0.375771	0.0238609	8.93864	5.08379	0.188927	0.0175889	0	5.36583	0.986393	0.0935441	0.568539	0	0.480026	0.0225238	0	0.0229159	0.0381526	0.119841	1.31401	0.29055	0.135995	3.67686	0	0.03947	6.45807	0.256518	0.0923222	0.284759	0.558854	0.0146612	0.24153	0.769543	4.47472	0.0117234	0.177735	1.32848	0.0504203	7.79963	1.04242	0.0157881	0.00556459	0.0492643	0.00669499
ADAMTS4	0	0	0.180266	0	0.112772	0.0999318	0.0396625	0.342517	0.0441389	0.0584842	0.212706	0.0742599	0.224753	2.5834	0.154242	0.315954	0.0662169	0.0410192	0.12739	0.0570571	0.265436	0.212852	0.209404	0.0224875	0.0284499	0.337341	0.167834	0.034497	0.147858	0.188861	0.0496646	0.156436	0.23387	0.040075	0.094379	0.136178	0.176754	0.0309429	0.0181656	0.207883	0.0272871	0.0993972	0.113533	0.182437	0.084636	0.393463	0.792313	0.501855	0.787388
ADAMTS5	0.165056	0.0903126	0.0474704	0.0532504	0.0551512	0.370612	0.0150866	0.0459828	0.151104	0.200213	0.161816	0.186427	0.102588	0.0604713	0.211211	0.180271	0.151123	0.0702119	0.211444	0	0.302895	0.0883235	0.0551435	0.102644	0.129859	0.0524929	0.272158	0.137778	0.0964134	0.240868	0.260697	0.151049	0.296527	0.114326	0.452331	0.0706345	0.108607	0.200088	0.0414583	0.0338885	0.171259	0.210645	0.048583	0.0624549	0.173844	0.0114096	0.0536182	0.0237346	0.0516082
ADAMTS6	0.116318	0.0954676	0.35126	0.126652	0.213764	0.241087	0.526274	0.413163	0.159729	0.239859	0.555919	0.30456	0.460886	0.063923	0.204661	0.500221	0.459279	0.371098	0.279391	0.298244	0.480275	0.303436	0.155443	0.420447	0.102954	0.129475	0.149174	0.208061	0.089177	0.46903	0.0718899	0.246764	0.282107	0.290044	0.204921	0.179199	0.246013	0.0870918	0.153386	0.191055	0.197492	0.0685134	0.13695	0.330099	0.204185	0.0361824	0.113357	0.0401429	0.0681925
ADAMTS7	0.0214856	0.0529024	0.0370756	0.0155962	0.0861491	0	0.0530236	0	0	0	0	0.0992758	0	0.0885557	0.185581	0.0791979	0.0221309	0.109675	0.0154822	0	0	0.0388029	0	0	0	0.0409983	0.0472361	0.023059	0.028238	0.0148519	0	0.0160873	0.104218	0	0.0757034	0	0.0181767	0.0551554	0	0.105871	0.0911983	0	0.0189723	0	0	0	0.0251263	0.0128797	0.0302305
ADAMTS7P1	0.613231	0.293595	1.79305	0.42041	1.67337	0.132397	0.30828	2.43445	0.0935655	0.148769	2.78051	2.10937	2.3345	0.112334	2.22334	2.21857	4.03553	0.913	1.32566	0.886963	0.506403	0.389674	0.717058	0.762701	0.090462	0.585078	0.84262	0.292506	0.604467	0.682943	0.294781	0.102034	0.771176	0.679606	0.340109	0.183699	1.06641	0.349827	0	1.36397	0.173529	0.0903007	0.601665	0.0386729	0.215293	0.0566892	0.410515	0.12064	0.333302
ADAMTS7P3	0.0883892	0.163226	0	0.0641612	0.221505	0.171749	0.181778	0.49864	0.161835	0.578965	0.926113	0.245046	0.123608	0.0364308	0.593803	0.434415	0.682829	0.733183	0.254768	0.1569	0.182478	0.266052	0.885896	0.278269	0.664985	0.337325	0	0.142293	0.203294	0	0.32777	0.231634	0	0	0.0519059	0.102129	0.112166	0	0	0	0	0	0.273175	0.150503	0.0930951	0.00916488	0.0129209	0.0192634	0.0155456
ADAMTS7P4	0.0903281	0.0370681	0.571526	0.152993	0.694183	0.117011	0.123843	0.868171	0	0.131481	0.630952	0.473018	0.800023	0	0.606829	1.18385	1.48866	0.19212	0.672588	0.534471	0.248642	0.74316	1.02604	0.31597	0.1066	0.689449	0.562663	0.2262	0.0791443	0.582767	0.223307	0.270532	0.632877	0.225237	0.618853	0.301511	0.967954	0.231881	0.170162	0.25964	0.0511213	0.186217	0.425398	0.0341788	0.221987	0.0310699	0.189121	0.174766	0.143202
ADAMTS8	0	0	0.0316819	0	0	0.0285401	0.120826	0	0.0336157	0	0.0809973	0.0339333	0	0	0.140963	0	0	0	0.105839	0.347633	0.0909688	0.110526	0.036803	0.0770679	0.0975022	0.0350339	0	0.0394088	0	0.0761476	0.0680832	0.0824814	0	0.183124	0.0646902	0.11314	0.186389	0.0235657	0	0.0904692	0	0	0.0648489	0.125048	0.116024	0.00761478	0.0536774	0	0.0387489
ADAMTSL3	0	0	0	0	0	0	0	0.0426922	0	0	0	0	0	0	0	0	0	0	0	0	0	0.0102504	0.0341316	0	0	0	0	0	0	0	0	0	0	0	0	0	0	0	0	0	0	0	0	0	0	0.184048	0.616411	0.521207	0.598561
ADAMTSL4	82.3703	18.9145	32.2597	39.9426	40.4043	82.9472	27.38	43.4094	36.9	80.978	71.3393	68.6987	27.8769	68.3471	87.2057	26.3967	83.009	103.106	29.4914	20.8093	37.4648	20.7208	32.7381	25.4352	46.7605	48.114	10.7151	67.7844	29.6266	41.2849	49.0892	46.8649	22.5031	28.2657	40.4864	12.5308	26.1046	20.7309	26.1213	15.3638	9.40389	9.78714	29.1852	55.7502	27.8217	1.92145	3.57438	3.16496	6.84093
ADAMTSL4-AS1	25.3369	7.72018	10.6025	11.6329	8.31781	24.6161	9.84818	15.4053	11.0757	24.2488	22.0761	22.4191	13.1986	29.188	28.5717	8.40548	24.2058	26.0285	12.2325	6.5964	7.95076	7.39762	7.93573	9.83783	16.9314	14.2625	6.12737	17.675	11.9879	10.4209	16.0508	11.6197	7.27153	15.0049	7.06748	8.83139	8.46681	3.49602	10.7393	10.183	3.44147	2.68629	11.634	23.3686	10.0072	0.814554	2.67017	1.66321	1.59801
ADAMTSL5	0.183264	0.22562	0.909197	0.332576	0.734823	0.569763	0.64072	1.43593	0.335545	0.666897	1.16222	1.6089	1.3455	0.226605	1.09927	2.08289	1.36857	0.935487	1.05646	0.650625	1.51339	1.02051	2.25008	0.897489	0.608279	1.09282	0.830998	0.442541	0.602152	1.42517	0.679592	0.411656	1.40749	1.31381	0.376673	1.23522	1.20157	0.147018	0.207143	0.395082	0.155578	0.323837	1.17325	0.208034	1.20638	0.152018	0.241109	0.0711527	0.370668
ADAP1	25.362	18.6614	26.4684	24.8644	22.0026	29.4793	20.4045	20.1135	20.3646	20.106	27.5378	22.164	19.7297	14.9565	27.3004	16.2866	23.0821	17.9204	42.6034	34.5173	32.1066	33.5381	30.9769	33.3521	23.7548	25.6689	27.0678	37.607	40.9221	32.8177	37.8589	32.1572	37.6118	25.0346	41.8872	30.707	32.2814	29.458	31.2995	26.7163	37.7967	23.6255	36.7943	31.0617	36.9411	2.62633	6.36935	6.37772	9.63671
ADAP2	13.4638	5.0708	7.29861	7.20138	12.9635	10.8777	6.30292	7.16242	6.9332	2.3208	6.25239	10.3139	4.27357	2.70163	14.5367	7.56407	13.0014	9.94735	8.20188	7.96654	9.1068	7.67863	11.1861	9.97708	12.1913	6.59187	7.27836	10.267	6.17005	20.2669	12.6187	10.1142	6.58805	4.9144	12.1459	5.90199	14.1255	9.9482	2.1025	3.46449	6.80524	6.29998	8.79935	5.47995	11.1019	1.26745	2.42461	2.40772	3.11574
ADAR	367.385	120.685	195.243	173.057	234.392	218.466	168.824	218.909	129.248	236.162	224.173	343.64	189.192	188.373	276.155	202.192	263.907	245.496	111.033	119.698	193.987	117.676	201.603	133.074	161.548	187.629	78.8502	155.2	145.156	177.936	163.265	150.326	150.048	123.95	127.784	86.4021	193.861	126.748	119.848	116.58	85.0669	95.1962	119.28	148.591	142.688	9.70745	37.2465	25.8876	57.6122
ADARB1	1.9337	1.48534	5.9321	1.81156	6.19611	2.73614	3.46693	9.65527	1.96693	3.57248	11.4656	6.6133	5.22347	0.9673	4.71091	11.1486	7.37128	5.73683	5.74032	5.71107	8.33905	7.95957	8.14989	6.86819	3.37916	7.77391	4.8417	4.20383	4.84391	10.6134	4.31057	7.858	7.34869	4.55388	5.31865	6.67101	6.06823	3.61692	1.21425	2.87074	2.02039	2.16114	4.36363	2.73912	3.48146	0.442991	2.06811	1.59564	1.84289
ADARB2	8.02534	0.836309	0	0.0114676	1.96366	2.98374	0	3.28763	2.34292	2.70195	0.0174237	0.510969	5.45687	0.0260453	0.0606464	3.49396	2.57103	6.0078	0.0113837	0.729114	1.40895	1.16977	0.807519	1.03892	0	0.949575	0.929075	0.84774	1.96209	0	2.60693	0	0	0.630283	2.03171	0.790988	0.280665	1.87565	0	0	0.831498	0.293114	0.976496	0	0.998339	0.0684869	0.073955	0.249468	0.0639274
ADAT1	8.44115	14.3118	20.6992	9.9973	20.0032	8.97796	11.695	20.329	9.79508	17.7567	18.4564	13.2747	15.0663	10.8647	14.71	23.5636	12.8132	11.4808	10.4311	10.5588	14.0025	8.447	14.3602	10.4123	9.92894	12.1511	5.08715	10.8871	11.3373	10.2623	8.9467	11.9476	10.0566	8.35471	8.80521	7.52884	10.7431	6.62907	7.95082	6.33947	6.63162	6.41123	5.36147	10.0443	8.89056	3.12583	6.56895	4.08345	6.63981
ADAT2	0.972195	0.826421	2.81602	0.840131	3.68931	1.67318	2.70392	6.06493	1.25026	1.61728	5.00382	2.48136	4.79086	1.18303	2.82133	4.18087	2.6227	2.33363	3.25255	3.69802	4.74054	4.65423	5.2896	3.91898	2.90928	4.48322	3.0534	2.53395	2.35773	5.53625	2.20315	2.84239	4.15433	3.26113	1.23698	4.01184	2.8395	1.33699	0.392452	2.46656	0.687769	0.899861	2.98422	3.52099	2.34047	0.223417	1.05244	0.620454	0.679974
ADAT3	1.93034	0.914027	3.33101	1.88626	3.49786	2.65445	6.84036	5.11916	3.12652	1.51296	2.78407	2.12691	5.50279	3.79447	6.4128	6.11196	2.21773	3.03187	5.83139	9.57674	3.67861	6.65952	7.73886	4.88248	5.58563	6.80019	8.03885	2.78883	4.29339	4.82418	5.78162	8.39406	6.84241	5.2762	3.13914	5.14707	4.08266	2.43003	2.34968	3.01818	2.39505	3.21421	5.63809	3.20257	5.08278	0.662043	1.99696	1.28753	1.35796
ADCK1	0.655962	0.499921	1.8596	0.793598	1.97262	1.23819	1.13061	2.70199	0.915066	0.932081	1.9637	2.13608	2.18412	0.257489	4.40679	1.99576	1.48002	1.07627	3.01613	3.36381	2.29573	3.1027	3.81947	2.5131	1.65884	2.44378	3.63968	1.47505	1.86792	6.49922	2.8765	3.29772	3.73736	1.7525	1.88936	3.92197	3.1711	1.4634	0.600205	1.6931	0.742485	1.04872	2.75824	1.48924	3.71762	0.304261	1.07891	1.09388	1.00043
ADCK2	8.43815	3.79034	9.14978	6.91155	9.43005	7.75496	6.70691	13.4375	6.94193	3.69306	9.30655	7.27096	7.49481	2.30293	8.80961	13.8706	12.6263	5.67519	8.9152	9.71582	14.3601	11.0176	13.9431	10.0118	6.50981	8.92111	8.77428	8.81133	7.79304	17.6957	6.23703	10.4589	9.21849	9.38308	11.752	8.65185	15.3385	13.0262	3.99548	5.58373	9.24462	6.69971	8.76008	5.04819	7.9266	1.13505	3.78385	2.58253	3.14865
ADCK5	4.78504	1.93879	6.37574	3.73724	5.76802	6.87334	3.33837	6.75809	3.8815	3.12988	9.2189	8.61998	4.40463	1.54782	6.16183	11.4611	9.54556	6.64748	9.42753	10.3934	12.1045	9.33459	9.28824	9.23779	6.16524	9.30409	13.0833	7.15064	5.69184	16.1196	9.0967	8.57148	12.8293	7.02308	7.434	8.25827	11.1196	7.89108	2.19079	5.55887	3.70221	3.58552	9.73427	6.18809	8.73991	0.741086	1.31043	1.03472	1.21443
ADCY10	0.108215	0.0333064	0.140053	0.21602	0.0542379	0.31541	0.0222551	0.135664	0.272436	0.255966	0.089514	0.150005	0.189167	0.17841	0.467355	0.033241	0.139332	0.138098	0.175451	0.0320155	0.111704	0.114005	0.135576	0.018927	0.550744	0.258118	0.029739	0.11614	0.142225	0.130907	0.234086	0.243078	0.262454	0.269839	0.158872	0.0416788	0.0228875	0.0173624	0.0917363	0.149973	0.2067	0.0478054	0.0955568	0.184262	0.0854825	0	0.00790953	0.0210074	0.0570977
ADCY10P1	6.32399	3.87517	5.72794	4.02971	7.63	8.22918	6.12031	8.71727	3.85087	8.85112	13.0344	8.75293	5.72245	6.32169	11.7815	7.03192	13.0573	9.23887	9.17581	7.24676	8.76687	7.35569	11.0419	6.44625	9.49781	11.9854	3.8533	9.64321	7.70975	7.73411	11.248	11.5699	10.734	10.5246	5.94867	4.695	5.51954	3.4709	4.3664	6.48616	2.76932	2.02259	5.66004	8.38058	6.17846	0.0961684	0.704832	0.47892	0.716496
ADCY2	0	0	0	0	0	0	0	0	0	0	0	0	0	0	0.018177	0	0	0	0	0	0	0	0	0	0	0	0	0.0304902	0	0	0.00585282	0	0	0	0	0	0	0	0	0	0	0	0	0	0	0.103486	0.137536	0.0747622	0.207866
ADCY3	3.28987	1.51883	5.08566	1.23385	4.94668	4.28301	5.70582	6.66767	4.29176	4.60913	7.16616	4.73767	4.25566	5.71764	7.65659	8.69085	6.49495	5.21294	1.8965	2.56304	4.95807	3.11929	3.46219	2.81947	2.40229	3.60965	1.94381	2.0302	1.26111	4.28292	2.99909	3.61281	3.9008	2.46102	3.36481	1.71056	4.52273	2.72716	1.92123	1.48601	1.25678	1.86512	1.57356	2.55192	1.99239	0.424392	1.67818	1.08755	1.79363
ADCY4	4.32348	3.85262	4.65401	4.49835	4.33389	3.5204	4.57276	5.60079	4.12764	6.90757	7.19804	7.89567	8.81014	8.58745	7.58736	4.35099	7.10412	6.17422	4.79184	5.62804	3.19627	3.95368	4.68407	4.42186	8.56456	5.57856	1.53894	5.54602	5.15462	3.87096	6.75659	4.88662	2.89606	4.59466	3.36106	2.45812	2.24684	1.71767	3.0717	3.98185	1.24092	1.80081	3.99954	8.36667	5.0524	0.210211	0.459226	0.523754	0.818495
ADCY5	0	0	0.129198	0	0.0187629	0.0581931	0	0.0703967	0.0342711	0.0544912	0.103221	0.0518924	0.026176	0.108007	0.0538918	0.183989	0.05784	0.0477733	0.0944146	0	0.123657	0.0450725	0.281404	0.0654754	0.0165672	0.107151	0.133742	0.0401771	0.0123002	0.0388161	0.0115684	0.0420448	0.121057	0.0700104	0.0989272	0.115346	0.110847	0.060063	0.0211567	0	0.0158901	0.0165377	0	0	0	0.0240505	0.062068	0.0339137	0.0395044
ADCY6	0.0197483	0.0729374	0.187428	0.0143352	0.158367	0.0920953	0	0.173302	0.0903947	0.0431183	0.130684	0.127748	0	0.0162791	0.246388	0.0485295	0.0610243	0	0.284607	0.0467403	0.309853	0.23777	0.118759	0.041448	0.0873964	0.11305	0.054271	0.042389	0.194661	0.245718	0.0488213	0.0443595	0.255443	0.123108	0.173956	0.0608481	0.233898	0.0887176	0	0.0364916	0.0502946	0.0523444	0.0871913	0.0672523	0	0.0879388	0.204965	0.155207	0.209779
ADCY7	37.0079	17.343	39.1203	24.1676	38.6982	26.7747	18.0952	70.9555	23.8901	41.5989	51.2806	46.2219	35.9289	28.7616	50.9395	49.1841	57.0701	42.8068	11.1634	14.234	23.1233	10.3458	16.4917	11.9424	20.5937	15.8826	4.30504	18.5681	10.8634	20.6995	15.1532	16.8159	9.21045	13.3886	18.1727	6.47819	20.677	12.6226	9.74507	5.07341	8.4955	8.38264	11.4028	21.2124	14.6751	2.31808	10.5408	7.77511	11.475
ADCY9	2.18067	1.83583	3.20959	2.00194	4.0343	2.15602	2.03129	6.67365	2.53945	3.48925	4.61564	2.22264	3.11682	1.5068	6.2785	6.50144	3.35272	2.63961	2.65744	3.85192	2.93951	3.87071	3.02128	2.78198	2.45522	4.45177	2.70555	2.65011	2.24433	3.29186	3.3991	3.57768	5.59987	2.49888	3.644	3.2113	4.8427	2.31534	1.63111	0.938242	3.81135	1.41667	1.74152	3.00324	2.85407	0.163759	1.04489	0.69904	1.89051
ADD1	54.2248	23.6512	46.5667	40.8057	50.354	40.3532	37.6013	65.008	42.2048	54.7654	73.0549	56.832	39.9091	45.6496	62.2203	48.2685	59.443	58.3475	50.6341	38.2108	58.6024	44.857	52.1632	40.9769	48.4768	54.1656	31.1407	54.0613	44.0524	56.1499	46.8591	49.5387	48.5395	44.7282	54.6967	37.7962	46.6781	44.1771	41.7958	33.0092	36.2002	30.7898	41.8393	46.5213	42.9907	4.36368	16.269	14.2135	17.9968
ADD2	0.340738	0.19361	1.48126	0.371009	0.814484	0.183348	0.560597	1.15006	0.371922	0.14307	1.08405	0.775093	1.24624	0.0648183	0.591139	0.837328	0.580452	0.5519	0.358853	1.07011	1.19045	1.49109	0.81437	0.944358	0.591576	0.6877	0.468196	0.661056	0.370316	1.82087	0.178192	0.490628	1.08066	0.686249	0.531023	0.484557	0.997834	0.513048	0.133315	0.589265	0.422766	0.370523	0.428175	0.550432	0.400288	0.204275	0.551935	0.441984	0.471144
ADD3	98.416	100.624	99.526	98.257	127.618	82.0385	119.956	201.907	97.7674	132.425	160.352	128.585	142.246	98.7715	106.149	126.071	112.356	111.919	67.3493	77.5534	114.044	73.1868	97.1631	66.5253	83.2203	86.0729	41.2947	85.267	61.7865	79.2104	57.6241	78.3655	67.9444	82.2762	68.4254	45.3956	92.969	71.227	52.0608	49.0142	64.4932	68.2208	46.3666	87.6216	62.7925	2.76727	26.7895	12.2833	20.3443
ADD3-AS1	0.129076	0.136206	0.302281	0.18739	0.332708	0.085991	0.409554	0.32363	0.135045	0.241562	0.40674	0.170401	0.74781	0.319202	0.283147	0.226564	0.170938	0.117656	0.146159	0.305496	0.274088	0.166507	0.535954	0.141903	0.538584	0.281485	0.0304043	0.395794	0.3514	0.26767	0.364683	0.276128	0.178884	0.275875	0.119112	0.22726	0.140397	0.224844	0.125051	0.295298	0.219151	0.130333	0.162824	0.418631	0.873949	0.078745	0.0997872	0.0761825	0.139828
ADGB	0.0427334	0	0.0553058	0.01551	0.0428363	0.149464	0	0.0535726	0.195605	0.466519	0	0.0394906	0	0.281811	0.0205061	0.0262532	0	0.081801	0.0153965	0.0505706	0.0176445	0	0.0856606	0	0.0378234	0	0	0.0458628	0	0.0295395	0.0528222	0.0319965	0	0.0532787	0.0752846	0	0	0.0274252	0.072452	0.0394821	0.072555	0.113268	0	0.121273	0	0.00968159	0.0325772	0.0110885	0.0383081
ADGRA2	0.611552	1.5637	1.90765	0.409774	2.2399	3.40039	1.0642	2.53591	1.42117	0.582035	0.985791	0.565145	1.38152	1.04702	1.87363	1.06932	1.09024	3.12171	0.745758	0.974224	1.67044	0.240716	2.05099	0.839234	1.3324	0.897655	0.297342	1.18645	0.355505	1.54461	1.43918	1.44414	1.17895	1.20235	0.718259	0.289893	2.38787	1.55482	0.425374	0.13039	0.778744	1.20533	0.415397	1.01461	0.693658	0.117309	0.451471	0.651695	1.01713
ADGRA3	0.125685	0	0.185899	0.0912337	0.179982	0.20933	0.088621	0.405165	0.213683	0.0784054	0.455463	0.365034	0.251091	0.0148008	0.0861588	0.0661837	0.295907	0.137479	0.284638	0.254975	0.56343	0.324267	0.269935	0.263789	0.349623	0.308352	0.0986852	0.0770793	0.129788	0.608157	0.188648	0.336093	0.203215	0.335785	0.179247	0.193629	0.349367	0.288075	0	0.28754	0.137182	0.0793182	0.126837	0.0407634	0.0567326	0.246327	0.385099	0.406872	0.432754
ADGRB1	0.428981	0.416941	1.36362	0.442508	1.22214	0.280776	0.724352	1.07558	0.434057	0.427236	2.29094	1.10583	0.91565	0.260563	1.08343	2.02513	0.906986	0.662692	1.2202	0.881718	0.932237	1.6854	1.28986	0.86876	0.599514	1.12015	0.707338	0.799635	0.801191	1.45145	1.0047	0.574776	1.3142	0.872634	0.543608	1.07828	1.03145	0.289799	0.127599	0.305949	0.172503	0.179533	0.717728	0.615108	0.85608	0.0702317	0.0660095	0.0876592	0.0873607
ADGRB2	0.0642406	0.10545	0.480367	0.139896	0.901533	0.549235	0.440382	1.58386	0.352861	0.779236	0.850221	0.554081	0.149729	0.141214	0.369919	0.815635	0.13234	0.273268	0.478339	0.557496	0.689644	0.438292	0.901407	0.389506	0.492782	1.02152	0.741475	0.252798	0.619154	0.725303	0.476442	0.561166	0.450096	0.213582	0.414973	0.791748	0.978253	0.247367	0.0968143	0.329738	0.236321	0.0567581	0.58617	0.607693	0.31575	0.0488471	0.181555	0.155192	0.150646
ADGRB3	0.0255907	0	0	0.0371522	0.0256523	0.298352	0.0631544	0.128327	0.0468548	0.0186248	0	0	0.0357873	0.0421902	0	0	0.0263592	0	0	0.15142	0	0.0308112	0	0.0358067	0	0	0	0.0823941	0	0.0176895	0.0632646	0.0191609	0	0	0.0450838	0	0	0.0164234	0	0.0630496	0	0	0	0.0290494	0.0539062	0	0.0224453	0.0132475	0.00900161
ADGRD1	0.203119	0.152816	0.584171	0.147443	0.848365	0.26312	0.204221	0.495132	0.413219	0.172467	0.398262	0.625684	0.331393	0.176738	0.888048	0.207976	0.476555	0.489616	0.544801	0.454033	0.354106	0.346453	0.463708	0.2921	0.828989	0.387587	0.347323	0.302769	0.378186	1.27145	0.432403	0.498499	0.437888	0.365794	0.43736	0.199923	0.439141	0.485214	0.178565	0.118159	0.325706	0.31904	0.348753	0.422714	0.487291	0.0140406	0.164953	0.113916	0.178627
ADGRD2	0	0	0	0	0	0	0	0	0	0	0	0	0	0	0	0	0	0.0763083	0	0	0	0	0	0	0.0529255	0	0	0	0	0	0	0	0	0	0	0	0	0	0	0	0	0	0	0	0	0.317291	0.29203	0.265559	0.461748
ADGRE1	57.3922	37.2311	33.1667	33.1399	43.653	20.2319	37.8508	26.2298	18.2518	21.3251	34.1941	33.7433	35.337	33.682	53.9626	27.7447	55.1933	46.6545	30.2502	20.5715	28.6733	17.6931	17.333	21.5021	32.2394	15.8159	15.8091	19.0892	16.2812	41.4376	18.3031	22.1067	31.5113	23.9074	36.2026	6.38458	24.4853	19.5521	9.72291	10.1001	19.1692	15.4378	19.9392	10.8328	25.1512	1.12421	9.48339	3.67585	8.05309
ADGRE2	63.7982	89.1434	116.955	55.4134	125.895	84.3511	144.404	51.2677	127.162	185.897	114.745	67.003	94.256	120.663	167.657	61.9395	104.405	185.644	56.9932	37.7494	41.4856	31.6691	51.4323	40.658	138.391	79.0087	19.3218	143.515	62.5447	31.8371	91.5035	73.8886	51.2962	63.4508	66.6158	34.9435	30.0828	38.7929	107.36	33.6248	47.2265	77.3008	43.3402	99.6881	68.6556	4.02031	11.6967	9.40138	32.0576
ADGRE3	269.351	179.099	224.366	192.673	146.12	210.489	208.668	217.384	147.06	289.086	288.354	269.362	188.214	225.991	203.217	74.0164	170.468	334.318	100.652	67.4772	174.375	65.1629	93.762	110.418	176.017	170.355	27.1889	173.911	96.0986	62.4002	140.891	125.143	84.9997	110.942	104.51	43.9221	50.9626	141.754	140.544	68.6194	105.956	123.308	65.8581	135.699	129.483	5.803	27.6749	17.014	49.8434
ADGRE4P	5.95119	3.38625	14.8001	5.37269	21.6062	1.51593	11.7247	28.5889	0.549391	0.545958	31.6599	21.3052	29.0936	0.494696	31.2932	28.02	80.7709	12.3811	4.36042	4.37946	3.46903	4.15464	4.21037	2.93893	3.3198	3.00599	2.28141	1.18079	1.38027	5.49654	1.05089	0.636563	2.91094	4.30222	1.99703	0.77045	3.59621	1.41219	0	1.35535	0.169819	0.220925	1.98721	2.10046	1.42216	0.21811	3.08557	0.820838	2.41084
ADGRE5	789.744	273.232	387.877	596.903	419.858	719.644	545.938	744.287	516.362	1180.18	645.981	660.034	513.456	943.901	805.588	441.765	786.732	891.104	614.797	363.579	575.182	384.194	571.197	608.36	620.478	591.143	284.011	693.377	586.866	497.254	485.77	538.084	615.304	493.469	505.506	447.315	305.814	262.826	838.964	394.252	406.631	373.199	387.267	672.257	363.437	30.0735	68.5016	57.5654	129.639
ADGRF2	0	0.0319731	0	0	0	0	0	0	0	0	0	0	0	0	0	0	0	0	0	0	0	0	0	0	0	0	0	0	0	0	0	0	0	0	0	0	0	0	0	0	0.0220473	0	0	0	0	0.014563	0.013037	0.0201731	0.0159046
ADGRF3	0.230631	0.141967	0.447726	0.0418535	0.34678	0.22407	0.0948613	1.01196	0.184744	0.146871	0.60412	0.666032	0.645053	0.237645	0.415016	0.247954	1.1581	0.331109	0.145416	0.375277	0.666589	0.295035	0.231154	0.322702	0.331715	0.330065	0.221832	0.185641	0.189446	0.4982	0.28508	0.280612	0.233062	0.323487	0.0677183	0.0888271	0.219503	0.0925081	0.0325851	0.071028	0.122368	0.101884	0.127283	0.163627	0.121455	0.00597841	0.143293	0.0298476	0.0912662
ADGRF5P1	0.669241	0	0	0	0	0	0	0.419496	0.102111	0	0	0	0	0	0.107048	0	0.11489	0.569366	0	0	0.276328	0.0671472	0.335379	0	0.592347	0	0	0.598542	0	0	0	0.334062	0	0.27813	0.458508	0	0.283088	0.357918	0	0	0	0	0	0	0.117479	0	0	0	0.117704
ADGRG1	2.26329	5.54913	12.6765	6.23748	13.8624	14.1624	9.34073	49.8944	12.9059	27.0674	20.2659	9.39423	7.40312	14.7516	7.76813	30.9434	9.83873	8.10189	9.92358	10.4184	20.8442	18.8325	19.7237	11.6609	5.05904	17.4947	30.4771	9.55146	13.8268	35.7051	12.9094	24.4573	43.6031	9.18281	13.4938	23.5064	25.8327	7.87807	13.2895	8.24622	9.08579	4.64331	8.50228	17.8537	7.616	4.40486	13.3727	10.9595	18.1057
ADGRG2	0.147194	0.0201347	0.056444	0.0356156	0.0327884	0.139828	0.0807232	0.123019	0.0598893	0.321381	0.108228	0.0453413	0.0228714	0.0269635	0.219745	0.0401903	0.0505381	0.146098	0.0589253	0.0774172	0.0270115	0.0295368	0.131135	0.0572096	0.0723785	0.0936239	0.0988796	0.0351051	0.0537371	0.0452211	0.181944	0.0734738	0.0528871	0.0407814	0.00960426	0.0251961	0	0.0524805	0.0924289	0.0402946	0.0277681	0.0722495	0.0577669	0.0371306	0.0689023	0.294801	0.378311	0.323704	0.501628
ADGRG3	391.867	750.575	511.524	581.724	303.219	553.523	507.724	349.08	762.183	951.319	363.05	441.268	686.455	1243.43	488.856	249.598	308.905	539.922	257.36	256.627	244.318	178.347	241.942	317.907	499.096	420.177	66.2836	482.442	380.417	147.075	507.346	323.359	261.196	389.013	287.175	171.884	128.903	180.751	775.696	440.619	328.517	370.68	410.108	1068.34	654.001	7.31239	17.6145	15.2714	41.6996
ADGRG5	2.52587	2.27109	5.6075	2.53396	6.00273	3.94849	4.03895	27.396	2.70208	6.32053	7.79403	7.2911	3.84982	2.50326	6.537	12.0654	16.5166	5.43266	5.01041	5.50804	7.21846	8.86718	8.70416	9.49079	2.00958	8.1233	13.0405	3.74645	7.18026	15.2236	5.31476	9.09496	14.684	10.9691	6.89985	10.2967	9.36388	5.50061	2.59835	3.61854	2.84298	1.78032	5.38807	3.51159	2.60057	1.04761	6.67944	5.47267	5.58048
ADGRG6	0.0588044	0.0241317	0.0676489	0.071143	0.176838	0	0.161246	0.417747	0	0.0142659	0.129712	0.0905703	0.16447	0.0323161	0.0564359	0.072253	0.181712	0.0500286	0.183619	0.0927855	0.113308	0.118001	0.117875	0.0548532	0.0693972	0.0561048	0.064641	0.105185	0.128809	0.352288	0.0363437	0.0146766	0.221851	0.244385	0.253238	0.0603957	0.0165828	0.163536	0.0221554	0.144881	0.0998413	0.0865919	0.12116	0.0667522	0.0619352	0.00406487	0.0114615	0.0355148	0.0137898
ADGRL1	3.9334	2.3851	5.99394	2.14497	7.55226	5.03449	4.1211	13.7629	2.90222	6.53725	15.0434	7.10708	6.13009	5.51693	9.37169	11.0605	8.10307	8.29106	5.02004	5.51163	9.95461	7.32755	8.76724	5.35305	4.86711	7.74835	9.1101	3.88541	4.84809	7.88634	4.07588	4.82062	8.54298	6.24594	4.42436	8.92382	7.91351	4.96079	1.32713	4.01382	2.67466	1.67711	6.30722	4.70938	4.88481	0.815691	2.15693	1.42838	2.06505
ADGRL2	0	0	0	0	0	0	0	0	0	0	0	0	0.0299535	0	0	0	0	0	0	0	0	0	0	0	0	0.0204357	0	0	0	0	0	0	0	0	0	0.016499	0	0	0	0	0	0	0	0.024314	0	0.347579	0.381082	0.203891	0.34008
ADGRL4	0	0	0	0	0	0	0	0	0	0	0	0	0	0	0	0	0	0	0	0	0	0	0	0	0	0	0	0	0	0.0312225	0	0	0	0	0	0	0	0	0	0	0	0	0	0	0	0	0.0132055	0	0
ADGRV1	0.0294631	0.030227	0.0508417	0.0819837	0.0639903	0.0686998	0.08079	0.0677165	0.0449542	0.0929203	0.216635	0.158826	0.130475	0.0445266	0.0329891	0.156872	0.05058	0.0626652	0.0283076	0.110411	0.0729913	0.0354736	0.0295299	0.0309188	0.139082	0.0796462	0.0107958	0.168644	0.0322689	0.0339439	0.139606	0.0367673	0.0476378	0.146935	0.0922772	0.0340429	0.0540057	0.0346658	0.0111006	0.0272214	0.00833733	0.0130157	0.0130083	0.055742	0.0258598	0.302257	0.2579	0.174334	0.29639
ADH1C	0	0	0	0	0	0	0	0	0	0	0	0	0	0	0	0	0	0	0	0	0	0	0	0	0	0	0	0	0	0.0617232	0	0	0	0	0	0	0	0	0	0	0	0	0	0	0	0	0.0261579	0	0
ADH4	0	0	0	0	0	0	0	0	0	0	0.074674	0	0	0	0	0	0	0	0	0	0	0	0	0.0473676	0	0	0	0	0	0	0	0	0.109472	0	0	0	0	0	0	0	0	0	0	0	0	0	0.0660552	0	0
ADH5	12.1508	7.31143	15.2839	9.58822	20.4255	14.8559	11.989	25.93	10.8112	8.57005	15.8857	10.8502	14.8921	3.88269	11.8251	20.2976	18.4572	11.1505	10.2559	15.389	17.7005	14.1159	17.7886	14.5898	9.33482	16.2822	10.7117	10.9526	9.59965	19.3937	11.0536	14.0812	15.2865	10.5534	17.8587	11.2001	23.1001	19.9989	5.55531	8.51433	13.0388	11.4894	11.1514	8.87248	8.77145	0.870639	3.05147	1.29865	1.72887
ADH6	0	0.0464594	0.0325602	0.0273935	0.189142	0.0293312	0.0310439	0.141929	0.172738	0	0.291349	0.244118	0.0527742	0.0622163	0.325959	0.51005	0.310968	0	0.0543864	0.357269	0.342799	0.340771	0	0.0264014	0.0668033	0.0720102	0.103708	0.0405012	0.0495978	0.286948	0	0.0565119	0	0.0470501	0.0221612	0.116276	0.287334	0	0	0.0232443	0	0.0333421	0	0.257029	0.0397468	0	0.0110331	0.0293034	0
ADHFE1	1.1779	1.51055	1.35506	0.712523	2.75504	1.29697	2.34167	5.04528	1.30298	1.35734	2.86888	2.35845	2.88265	0.809143	1.64858	4.28154	1.87046	1.62843	3.32437	5.92416	2.99916	4.57956	3.68927	3.81129	2.43264	3.83971	4.15417	1.68554	2.77365	3.7997	3.24563	4.1525	4.52319	3.85498	1.49871	5.10372	3.4047	1.66937	0.332842	1.57196	0.458309	0.997337	3.72707	2.7299	2.48122	0.413615	2.41724	1.16481	2.11602
ADI1	19.5954	8.4582	19.5101	17.9754	20.1816	11.1906	17.0289	22.8057	12.0869	10.2831	19.4047	15.5965	19.341	8.51976	14.3913	16.9199	26.7991	16.9252	18.1023	22.9418	23.73	19.8885	21.1368	19.456	15.2553	16.3873	13.6762	20.806	18.7265	26.017	14.6216	18.9439	13.958	16.5728	27.2772	14.9562	21.9857	26.5128	8.71089	10.285	18.1312	14.753	15.4305	12.0036	19.1915	1.05506	4.74629	2.87869	5.15506
ADIPOQ	0	0	0	0	0	0	0	0	0	0	0	0	0	0	0	0	0	0	0	0	0	0.021674	0	0	0	0	0	0	0	0	0	0	0	0	0	0	0	0	0	0	0	0	0	0	0	0.202969	0.149933	0.0584202	0.102201
ADIPOR1	309.332	583.05	354.675	315.877	349.13	248.107	333.152	280.265	392.848	403.358	275.423	311.479	540.751	458.486	286.14	234.041	204.289	288.215	229.01	264.93	224.175	165.959	203.787	192.648	307.076	268.035	57.349	267.229	251.777	127.389	248.757	303.817	129.347	220.427	220.537	111.706	149.615	192.98	329.353	212.221	279.291	352.164	190.152	431.914	316.981	78.0304	202.101	200.225	197.711
ADIPOR2	25.8817	21.4625	33.0817	24.3661	52.3977	19.5892	34.7255	44.8796	23.5904	27.9053	33.4378	27.5732	29.2399	21.1253	32.5133	24.5102	27.4448	20.5528	25.0634	24.5428	32.9694	26.705	30.4431	24.2546	25.1337	23.9656	20.6701	27.0795	26.2545	33.8283	26.0022	33.6591	32.893	23.6025	27.0957	18.1083	28.7084	24.1718	18.4593	19.9445	25.4497	27.735	21.7564	26.9421	33.5091	1.04298	5.94774	3.77371	5.58563
ADIRF-AS1	0.866823	0.17786	1.7451	0.440455	1.10062	0.404239	0.380303	1.66626	0.31742	0.714988	2.00766	1.44188	1.37384	0.142909	1.02602	4.47327	3.54167	1.25368	2.99818	2.0516	1.71796	2.24386	3.59099	2.52681	1.5856	1.98487	1.61986	1.14737	1.40507	1.7776	1.53577	1.77402	1.91543	0.900607	0.441164	1.95862	2.29777	0.649022	0.0653177	0.391537	0.318877	0.357401	1.27571	0.951181	1.3086	0.217885	0.453263	0.340322	0.434942
ADK	5.78997	8.5409	19.1723	7.15629	25.6731	18.1224	9.69756	16.6097	6.68535	7.47876	12.484	21.1614	13.0573	3.26788	11.514	20.8297	11.9815	7.52197	14.659	11.358	12.3625	16.0147	11.3448	14.8525	14.8201	12.6906	10.2924	17.3543	12.8198	21.4899	11.1545	14.6851	9.44594	8.45439	16.8168	9.68339	19.7256	9.84197	4.83457	7.42175	15.6757	14.1946	9.71871	6.63173	8.35072	1.0296	2.99893	2.08851	2.99044
ADM	443.011	437.973	203.664	285.34	167.218	419.461	359.053	187.144	259.616	288.268	181.625	408.095	267.038	292.552	171.181	207.52	433.721	762.165	473.029	180.056	233.731	152.364	132.592	265.302	456.362	488.143	84.3989	234.448	249.038	141.754	423.239	315.599	147.111	285.004	238.517	182.109	261.885	319.411	310.661	203.58	391.283	291.588	290.398	112.23	278.478	1.77404	3.5019	1.2811	10.5535
ADM2	2.01972	0.525993	1.00536	1.32513	0.700818	2.4151	1.1183	1.07124	1.28007	1.8657	1.2423	2.36897	1.52088	1.79298	1.34195	1.04992	1.72032	1.98266	1.98716	0.321749	1.15468	0.911905	0.428218	0.624984	2.2002	1.96406	1.00335	1.45898	0.765715	0.966554	2.73661	0.668885	1.00481	1.40434	1.16326	0.777891	2.03727	0.972153	1.53655	1.14834	1.22	1.0295	1.3719	0.969989	0.613631	0.279552	0.507335	0.318047	0.341068
ADM5	0.193345	0.357045	1.41796	0.280696	1.45358	1.5779	1.9086	3.39341	0.973506	2.81432	4.37147	2.6801	2.02788	1.03597	2.13391	3.80101	2.09109	4.31788	8.01099	3.88967	3.43276	4.59755	4.74769	4.32848	7.35859	4.24278	4.35697	2.8013	2.85873	5.07869	4.0031	3.25725	5.15811	3.13373	1.58957	5.36158	3.10782	1.24084	0.437073	1.25044	1.39515	0.0854125	3.5853	0.877907	1.52729	0.340808	0.605347	0.275244	0.13602
ADNP	20.2305	16.7497	21.2658	12.9963	37.9692	13.6704	23.3249	26.1035	13.3036	20.7797	25.8355	19.2784	23.0246	19.3585	19.4346	15.6266	17.0604	17.463	18.5562	25.3875	27.339	19.5976	24.3277	18.14	24.4507	23.591	11.1192	23.405	18.2569	21.8216	20.1199	23.3709	22.0936	19.0031	19.6961	10.7839	20.0675	17.7288	13.4167	14.3433	15.3162	16.3411	13.8768	22.2038	21.806	0.988892	7.26418	3.66366	6.68893
ADNP2	7.75037	12.8031	14.979	8.73556	20.595	5.45437	11.3139	22.471	8.28205	12.2865	16.6297	14.4808	22.2288	11.9181	16.2558	20.0153	11.1474	11.2213	11.3727	20.7115	11.9393	12.1987	14.6037	14.8075	12.3228	14.1169	5.71589	13.0062	11.9271	11.1824	11.322	14.5815	9.15924	10.19	8.34138	8.05417	13.0659	6.43904	8.91947	9.51287	11.5081	12.0767	9.23287	17.6277	15.0199	0.362359	2.22472	1.05774	2.24046
ADNP-AS1	3.58324	1.98512	6.64702	5.20211	7.00415	3.48131	3.24242	8.53503	4.26445	7.17166	7.11361	9.93401	8.51868	7.23673	10.4887	5.28327	7.93535	7.77365	2.96934	4.02839	3.99468	5.06922	4.84835	4.387	6.1845	4.10248	1.87097	7.88358	7.06408	2.60076	4.20774	6.84151	5.79362	3.79735	2.63029	3.31219	4.39555	2.29963	3.84761	1.98637	2.73772	2.05782	3.3223	9.55872	3.58532	0.0743077	0.733325	0.55648	0.63021
ADO	10.9898	4.28441	8.92892	4.88617	16.249	6.54866	7.00636	14.9829	6.07841	4.56572	16.8176	9.05564	11.7827	3.28396	15.7768	17.4978	13.0178	8.181	8.28205	9.37467	13.8399	8.90385	9.86735	10.5076	7.09267	9.39305	6.87083	8.15793	6.98111	11.9332	6.73558	8.84572	8.51433	8.96322	8.28222	5.60832	14.4884	8.96314	3.9853	3.89223	6.68617	6.14951	4.12432	5.66579	6.07682	0.721689	4.20369	2.42971	3.12478
ADORA1	0	0	0	0.0575323	0.039724	0.030801	0	0	0	0	0.131121	0.366214	0	0	0	0.0973832	0.0408188	0.0505718	0.0571116	0.0468964	0.0981752	0.0477128	0	0.0554487	0.0350753	0	0.130686	0	0.156249	0.493078	0	0.267046	0.0640741	0	0.0698148	0.0610514	0	0.0508651	0	0.024409	0.0672835	0	0.174965	0	0	0.024654	0.0231719	0.0307717	0.055758
ADORA2A	1.06946	12.2885	8.88559	4.02534	1.27056	1.20067	4.36623	4.17115	3.80745	1.2396	3.14539	2.15963	14.7897	7.73837	3.9915	7.78694	4.69192	5.15586	2.62588	1.54684	1.30838	1.78838	1.07189	4.01811	5.11856	4.15703	1.93758	2.8907	2.13439	1.06783	0.856818	1.33459	1.40896	4.98779	1.37237	3.20367	1.7425	0.55925	1.65651	3.24485	2.15205	1.74981	2.16853	3.95676	5.08966	1.62305	5.78532	4.35886	5.97293
ADORA2A-AS1	1.23789	25.6537	19.6166	8.23694	3.35035	2.5657	11.5749	12.6737	9.97257	3.63376	4.96053	6.5968	38.2002	18.8439	7.72219	13.334	10.0305	15.3233	2.17054	2.44153	2.9645	2.31015	2.60546	4.76318	11.3948	4.64549	1.29271	4.3399	2.87425	1.34058	2.11669	3.73836	0.60045	5.04164	1.84158	2.98776	1.85014	1.0063	2.65844	1.49952	1.75146	2.33324	2.1133	6.51074	6.69281	0	0.19302	0.181565	0.116115
ADORA2B	2.34379	0.80152	0.842595	1.03971	0.522096	0.910844	1.1247	0.897809	0.953627	0.710751	1.22069	0.902472	0.819418	0.322008	1.87449	1.11993	1.8777	2.07709	1.92347	2.69659	2.7957	2.23402	2.02284	1.54863	1.09487	0.310581	0.787238	1.04809	0.641748	2.2952	0.804757	1.12119	1.68426	1.70459	2.59981	0.601803	1.32189	1.92201	0.073588	0.481214	0.829043	1.0354	0.804854	0.443427	0.548571	0.189017	0.932683	0.589801	0.68703
ADORA3	1.91611	1.598	2.98647	1.9293	5.51433	1.20103	2.94909	3.56444	0.90536	1.25958	3.7494	2.28478	6.74218	1.22284	2.07621	1.44297	3.50165	0.946541	2.04881	1.38977	0.306254	0.669773	0.557551	1.38376	0.273541	0.294861	4.79011	0.92871	2.23398	0.683618	1.26064	0.740481	1.49908	0.385314	0.834841	0.0952238	2.24852	0.753692	0.908224	1.3325	0.524721	0.92838	0.818696	2.31541	0.585907	0.128179	1.3711	0.687937	1.26103
ADPGK	45.5322	53.8146	60.7159	45.4509	72.6171	46.1848	57.3125	71.3341	46.9385	59.0822	68.8104	72.3022	83.1764	55.6308	75.1417	64.7535	68.2151	64.0735	67.2743	78.2062	59.3834	63.2159	82.0652	66.5498	64.6893	67.6741	33.5985	70.1143	73.9561	77.7562	65.4544	82.7143	59.6743	59.6659	47.9516	42.7738	58.7989	41.6934	38.7727	54.2795	40.8405	42.6039	54.9681	65.5454	75.8277	2.72295	11.7591	7.64167	11.8633
ADPGK-AS1	1.21731	1.1077	0.913303	1.34467	1.27329	2.30365	1.00139	2.52134	0.920597	2.38823	1.7512	1.95641	2.36848	1.74515	2.18417	2.34111	4.30677	4.52531	2.13573	1.56583	1.3986	0.637235	0.954837	0.814608	2.9981	1.61589	1.65812	2.4425	1.70423	0.585367	2.45332	1.06997	0.770175	1.5177	0.714856	2.81306	1.34327	0.475536	1.43574	0.749795	0.673961	0.420857	0.560825	0.961277	0.222977	0.0445392	0.169051	0.075962	0.178929
ADPRH	7.88131	2.43678	2.88768	2.53396	5.15863	3.46842	2.81241	4.51159	3.12983	1.23101	2.81808	5.02178	3.52289	0.593313	4.55904	4.90821	6.04218	4.27107	2.93034	3.19409	4.6658	3.8563	3.28231	2.97091	3.53566	2.54083	3.63949	2.665	1.86827	6.96542	2.66904	5.71249	4.88774	2.42289	6.34006	1.66327	6.91114	6.05114	0.772857	1.37432	3.33005	2.92523	2.06557	2.00173	4.20731	0.223889	1.58874	1.33202	1.54438
ADPRHL1	0.136832	0.149738	0.131177	0.331084	0.198122	0.25997	0.175095	0.209659	0.194857	0.442603	0.234754	0.0983488	0.170091	0.213056	0.204276	0.168125	0.266223	0.329832	0.186243	0.0359837	0.238545	0.0915253	0.15238	0.351003	0.4037	0.362638	0.0417813	0.228437	0.249771	0.147132	0.272497	0.28459	0.172074	0.208508	0.133922	0.374759	0.141484	0.17563	0.103107	0.196655	0.180694	0.161192	0.161101	0.414201	0.27222	0.156737	0.270426	0.128067	0.204916
ADPRM	9.9445	14.8933	28.3056	10.121	33.1939	8.52611	20.1563	30.5889	14.9228	12.4606	30.9815	20.0851	30.5378	6.00025	22.2364	25.4453	18.0575	11.644	16.6218	22.6874	21.9272	20.6136	26.4075	16.9268	10.7982	19.6606	9.80456	10.6727	19.5374	17.5751	10.2647	21.2631	17.2393	18.6616	12.2817	19.111	23.7646	17.4357	7.87973	21.9751	22.7155	22.5543	15.8424	20.366	20.7319	0.574027	1.52863	1.08797	1.26217
ADRA2A	0.753917	0	0.114791	0.418495	0	0.172346	0.0364817	0.111194	0.0811984	0.129105	0.195648	0	0	0.0731146	0.0425618	0.708375	0.27408	0.169783	0.0958696	0.157444	0.366223	0.347068	0.177794	0.837704	0.0785051	0.338496	1.75499	0.475957	0.233143	0.643767	0.054818	0.0664109	0.215114	0.442334	0.885464	0.30745	0.22511	0.512305	0.150379	0.300475	0.0376482	0.0783651	1.05733	0.100684	0.0467091	0.0367868	0.103726	0.149224	0.499187
ADRA2B	0	0	0.212544	0.0357635	0.246934	0.0382933	0	0	0	0.0358573	0	0.0455296	0.344496	0	0	0.726431	0.050748	0.37724	0.213012	0.29152	0.0406855	0.0889785	0.04938	0.379152	0.872149	0.0940128	0.0270792	0.105753	0.194257	0.136227	0	0.184447	0.0796602	0.245705	0.0578649	0.379511	0.0416809	0	0	0.0303465	0.125475	0.0870594	0.0870103	0.223709	0.622696	0.0204341	0	0	0.0173303
ADRB1	0.698563	0.0716677	0.452042	0.0845138	0.350122	0.045246	0.239439	0.510855	0.0532926	0	0.0642045	0.215185	0.569862	0.0479871	0.558689	0.429162	0.779506	0.371445	0.58727	0.413339	1.24988	0.350446	0.175037	0.244359	0.360675	0.055541	0.543928	0.499813	0.726835	1.85105	0.0719571	1.48197	0.282371	0.362894	0.30767	0.403575	0.935723	0.1868	0.263194	0.0358563	0.247095	0	0.411233	0.528652	0.183939	0	0.255292	0.105609	0.450941
ADRB2	13.3137	2.85055	7.7413	5.70755	12.3787	9.14818	7.38079	16.0255	6.75653	11.2695	11.0129	6.86494	6.8133	4.97049	6.89796	13.7506	10.2355	9.9725	7.47331	4.56678	9.32131	9.612	7.63888	6.04081	9.00876	6.44327	12.1164	10.0435	6.05453	12.5042	8.49676	12.3885	17.5487	6.55543	7.56342	8.76917	9.26369	8.94682	7.36062	2.85234	6.06067	3.58003	4.94106	6.13285	3.40401	0.820277	6.27583	2.75933	4.19107
ADRM1	69.7829	59.183	74.7929	70.2979	82.7752	80.8752	78.7725	86.4139	67.0072	64.162	71.3204	77.7433	63.9744	41.2255	63.9212	85.9328	82.1015	74.013	85.0927	79.0025	86.1194	76.3636	77.9455	78.3297	73.2945	86.2571	51.9491	74.5604	71.7409	99.5835	83.5263	85.9799	74.8437	66.3157	84.2357	65.2806	91.7685	83.9964	52.4082	67.9121	73.2609	57.9556	70.4523	55.0101	80.4397	7.42851	23.6415	19.8264	25.906
ADSL	0.56054	0.0862612	0.54409	0.237354	0.608714	0.29045	0.557178	0.90768	0.27796	0.373963	1.0819	0.73384	0.685902	0.481321	0.560378	1.0618	0.986349	0.357665	0.538556	0.690982	0.675049	0.773312	0.936351	0.359477	0.868237	0.62394	0.9371	0.40106	0.445094	1.0817	0.721746	0.699505	0.793028	0.669744	0.438898	0.593699	0.474216	0.569588	0.158394	0.474734	0.277584	0.288896	0.618714	0.689325	0.688781	2.0985	4.56223	3.11813	3.71705
ADTRP	0.600301	1.33027	1.55383	1.36537	2.60757	0.653211	4.34563	1.60547	0.366371	0.203886	4.54628	4.6229	5.03695	0.0659793	4.60898	4.17968	5.93597	4.85178	1.52841	2.84158	3.73446	1.08414	2.56709	4.22774	2.33784	4.23829	0.571899	0.859016	1.18345	2.10246	0.346278	2.96653	3.04123	1.89604	0.540535	2.18874	1.99756	1.38693	0.135703	1.25716	0.883327	1.23756	1.97897	0.908581	0.168603	0.157402	0.847295	0.217043	0.51631
AEBP1	1.24018	0.206325	3.32577	0.389292	2.65432	1.4589	2.09555	5.79878	1.13534	0.975782	4.02949	4.52233	3.89052	0.552602	3.3455	3.78892	3.79775	2.35258	2.51189	4.16489	5.81264	3.59169	3.29224	5.27616	3.35239	4.47713	3.86874	1.61878	1.29955	9.52269	1.53297	2.71045	4.55235	3.2178	1.65341	2.47863	4.25346	1.50578	0.265199	2.97294	1.252	1.15496	3.52211	2.24486	2.40059	0.702039	1.26414	1.39678	0.848895
AEBP2	5.50916	19.165	17.9231	9.72249	16.8459	6.32471	11.5378	24.4897	11.8914	13.1322	14.4935	12.3307	22.1233	8.24942	11.9085	25.3065	14.2126	12.0937	13.4209	19.0203	12.9596	14.8178	16.033	14.692	11.4746	17.2636	6.86156	13.995	16.175	11.7915	9.6368	16.2539	10.2151	13.2647	11.1006	10.1225	18.0657	9.27697	7.79799	9.96208	16.9054	10.4718	12.4742	11.6756	15.2248	0.412707	2.06835	1.26554	1.7279
AEN	2.92536	5.674	13.9773	3.84635	9.82079	7.55045	7.58266	14.7387	7.40261	5.48336	16.5278	8.92624	14.357	2.72995	9.24368	18.9892	9.86404	8.34684	5.68755	8.5567	8.86534	10.3006	14.5217	9.07454	6.08228	12.0858	4.56571	6.87156	6.6739	9.59571	6.43035	9.2367	4.72992	7.81062	6.75815	9.33245	10.9267	7.13774	2.37071	5.06561	12.6514	7.41252	7.09153	9.27302	7.26677	0.578039	1.86384	1.19379	1.05813
AFAP1	0.380621	0.325975	1.69912	0.564594	2.33899	0.282972	0.585376	2.19911	0.712043	0.710604	2.464	0.779942	0.578566	0.163699	1.58822	2.76535	1.24434	0.633558	0.524691	1.31211	1.54424	1.14567	1.27714	0.868319	0.600541	1.27891	1.50078	0.426256	0.837363	1.38416	0.634127	1.30104	1.09704	1.23795	1.53547	1.54244	2.52004	1.28509	0.392804	0.540235	0.435509	0.731062	0.628358	0.695061	0.261447	0.138027	0.611278	0.119541	0.951516
AFAP1-AS1	0	0.0300909	0	0.0887115	0.0490017	0.056992	0.0402131	0.18385	0	0.0177888	0.242616	0	0	0	0.0234575	0.0900956	0.0251761	0.0311915	0	0	0.0807363	0.0882845	0	0.068399	0.0432673	0.139919	0.0940378	0	0	0.168955	0.0151062	0.128106	0.0790388	0.060947	0.114827	0.112965	0.0206779	0	0.0276266	0	0.0207495	0	0	0.0277455	0	0.0101373	0.050829	0.13345	0.166036
AFAP1L1	0	0	0	0	0	0	0	0	0	0	0	0.130041	0	0	0.0337627	0.0432253	0.108709	0	0	0	0.0290512	0.0423564	0.141038	0	0.0622752	0.0671292	0.0773428	0.0755119	0.11559	0.024318	0	0.0526814	0	0.0877219	0	0	0	0.0903096	0	0	0	0	0	0.0798689	0.0370527	0.23349	0.237723	0.198732	0.190668
AFAP1L2	0.401653	0.0353201	0.14852	0.0624765	0.345102	0.49057	0.141604	0.539497	0.210114	0.292322	0.506272	0.450711	0.160483	0.189196	0.440543	0.669764	0.295511	0.329507	0.351445	0.203707	0.687056	0.535403	0.661354	0.421497	0.380897	0.492702	0.804193	0.492647	0.245089	1.03124	0.212776	0.36518	0.417483	0.572306	0.572821	0.375689	0.582509	0.626013	0.194565	0.123698	0.243553	0.278826	0.481337	0.390804	0.120868	0.107091	0.318734	0.185645	0.403655
AFDN	4.45471	4.51558	8.64797	5.02622	3.05785	6.39789	7.74734	8.48319	7.15892	12.158	17.3563	4.2621	17.8427	5.12903	9.39866	5.91971	3.74063	1.48301	7.40568	3.98243	9.68652	4.35782	6.9884	2.583	6.98575	0.923956	1.12441	5.52147	9.65714	0.84514	2.61106	3.11793	4.81483	1.90164	2.60889	1.34274	2.70362	2.87445	2.13446	3.34035	1.21262	0.834229	2.83264	3.58648	1.46621	0.112965	0.6903	0.307055	1.43545
AFF1	51.2037	18.2693	29.9465	38.112	36.4827	35.5641	22.2	53.0952	29.9328	62.4703	56.2685	57.8858	26.8766	61.1254	52.3046	45.4601	58.8462	51.5598	13.6146	16.9386	28.5981	16.1436	25.6056	18.9018	24.6394	28.2724	5.97049	20.6096	17.6222	20.3019	19.1943	24.8408	18.8147	18.1158	17.3835	11.264	25.0693	13.5953	22.3526	12.991	13.78	18.2654	12.4206	23.5026	14.2933	0.689924	4.60109	2.38311	5.42675
AFF2	0.415031	0.248176	0.306934	0.611144	1.22432	0.119815	0.390187	0.520302	0.119412	0.0604116	0.523134	0.350662	0.23216	0.0977489	0.398314	0.291399	0.818349	0.166458	0.179439	0.224524	0.21543	0.171325	0.0831943	0.124439	0.304371	0.147077	0.0521398	0.114538	0.124678	0.0819685	0.0366438	0.168694	0.172555	0.221763	0.174088	0.0822076	0.361147	0.289186	0.13403	0.350586	0.181199	0.0942916	0.0732965	0.0942249	0.262276	0.0221316	0.0624032	0.0429697	0.0834221
AFF3	0.508538	0.401327	3.83641	0.435401	2.02598	0.283774	2.2633	3.23668	0.907226	0.322662	3.26457	1.92799	3.77465	0.537439	1.51422	3.55678	1.15507	1.51426	2.75304	3.17876	2.46585	4.42725	3.00587	3.22935	2.13513	2.36375	0.559012	1.35745	1.00254	4.50676	0.604421	2.40176	1.58123	1.46314	1.39363	1.63721	2.1842	0.962362	0.456891	1.02001	1.63829	2.24653	1.89984	1.34696	1.52444	0.463209	1.28319	1.36129	1.22505
AFF4	12.7315	39.6013	38.8401	30.6813	50.9751	15.1175	45.4003	51.2554	29.1248	36.0047	45.2871	34.0192	69.7786	39.35	38.8008	38.7107	32.4516	28.0669	15.3291	24.7049	21.5979	15.3642	18.9785	16.7136	29.9545	20.1562	5.16335	20.985	18.5201	11.7173	13.1296	21.9715	11.8377	15.47	11.6292	9.79572	15.5842	8.27455	13.8088	10.631	15.1514	18.7174	11.2682	24.5655	19.9282	0.527432	3.76091	1.78467	3.22691
AFG1L	0.314477	0.169382	0.542664	0.156941	0.236426	0.152766	0.145517	0.443524	0.305887	0.200266	0.693682	0.490411	0.219891	0.129616	0.264084	0.627897	0.323922	0.351154	0.297423	0.116298	0.58431	0.354967	0.31519	0.398768	0.0869827	0.468812	0.0756197	0.379695	0.0387479	0.516283	0.230803	0.309047	0.41313	0.34307	0.450144	0.18168	0.532094	0.214437	0.133294	0.157382	0.400452	0.173655	0.104134	0.133868	0.0621038	0.0409346	0.143934	0.0254367	0.103705
AFG3L1P	2.10828	0.922379	3.89362	1.7454	4.01711	1.36779	2.00665	4.6963	1.51534	2.25721	5.28465	3.44574	4.45903	1.42193	3.41128	5.26651	3.91246	3.1574	5.51178	5.6703	4.83452	6.99624	6.56619	5.65605	2.97641	5.61886	5.17135	4.69363	5.25548	7.38308	4.33977	6.00116	6.98663	3.99711	2.91611	4.79146	4.42214	2.20288	1.37858	3.43426	1.34603	1.58562	4.72339	3.69861	4.69796	0.507581	1.79595	1.28954	1.53845
AFG3L2	5.64142	4.72276	8.67485	4.69568	13.4212	4.9304	7.44585	12.8874	4.86614	4.32479	8.95967	6.27916	9.32684	2.85223	8.71083	10.4128	9.21989	5.24746	6.21512	6.91342	9.37942	6.9734	7.06147	7.06909	5.3705	6.8895	3.63812	6.37746	5.53609	9.42844	4.4629	6.72085	5.51339	5.90817	6.30184	3.53439	8.73921	5.95373	2.15383	3.39758	6.68353	5.16155	5.15864	4.92388	5.25516	0.519385	1.87333	1.45989	2.15571
AFMID	0.902627	1.36379	1.52218	1.39977	1.56284	2.16846	0.708771	2.46889	1.31461	0.895813	1.26702	1.5166	1.72129	0.608776	2.20505	1.81482	1.81721	2.04197	1.65561	1.40804	1.55853	2.69221	3.08411	2.2963	1.74309	0.978622	1.21772	1.89342	1.86034	5.38858	2.58646	2.58048	1.79111	1.02306	2.74668	1.5802	2.67267	2.58044	1.20573	1.18775	1.39321	1.95748	2.68096	1.44379	2.37671	2.13574	2.95089	2.32913	3.30452
AFTPH	57.3098	77.3978	51.5592	51.1962	59.2665	46.6701	74.5545	62.6038	44.5032	58.1634	56.2517	54.8772	66.0491	36.7016	46.0465	39.1714	47.2545	57.4427	29.6962	41.7828	44.9717	30.1663	34.3484	26.7161	40.3251	44.0727	17.918	38.3567	30.9233	36.3108	35.4022	37.0023	39.626	32.1355	42.7534	20.0097	34.9377	35.5786	31.9002	32.2309	45.6936	53.8152	30.2873	33.672	44.376	2.45108	8.99228	5.27754	9.04621
AGA	12.6658	5.65631	10.1781	9.46443	11.0781	9.50658	8.1719	16.0341	8.29847	5.78393	19.8583	12.8522	11.2874	9.41716	8.58045	18.8428	14.9008	13.628	10.469	8.59646	14.1509	7.9612	11.9478	8.38325	10.1115	8.47087	5.83534	9.26212	7.2624	11.5878	7.17568	9.80889	11.946	9.44383	12.1413	8.41729	17.0183	9.12472	6.45627	7.53373	8.74944	8.61233	6.74343	9.16223	4.96985	0.489264	2.41423	1.99272	2.14026
AGAP1	0.0119399	0.89666	1.27742	0.485356	3.02806	0.352646	1.74832	2.6045	0.721416	2.73729	2.42302	0.496522	0.834865	0.8366	0.618783	1.86315	0.356655	0.822797	1.20452	1.08798	1.62688	0.927225	1.28046	1.06085	0.401583	1.26448	1.10249	1.01232	0.745385	1.64243	0.804349	1.60025	2.33592	0.863402	0.953576	1.29681	1.70708	1.05745	0.917697	0.294171	1.89544	0.358671	0.484987	1.08429	0.716805	0.0891372	0.363044	0.237943	0.461988
AGAP12P	0.276806	0.17039	0.238829	0	1.04052	0	0	0.0867542	0.316758	0	0.305292	0.319751	0.774198	0	0.0664141	0	0.712798	0.971421	0.698117	0.818929	0.228584	0.791526	2.35818	0.580964	1.22501	1.38651	0.0380349	0.519884	1.36425	2.39177	0.299387	1.4508	0.783226	0.776503	0.243828	0.319833	1.28797	0	0	0.255745	0.0587469	0.0611411	0.733279	0.392772	0.5102	0.0891321	0.0869568	0.403479	0.358045
AGAP2	21.3529	29.874	27.3262	34.6195	22.7652	40.0231	32.369	37.7241	40.8132	60.8867	39.3141	32.1652	25.9945	61.7181	32.4568	29.4513	18.8921	27.1233	22.1638	19.1927	29.3341	21.1318	25.5826	24.6098	28.6879	25.8366	14.4904	36.4016	23.992	17.0126	29.1555	27.2811	31.3716	35.9475	23.6435	18.1974	24.079	21.0229	44.0848	19.2797	18.5881	20.1308	23.8686	61.5919	26.4936	2.53327	8.87335	5.99962	9.86931
AGAP2-AS1	0.332167	0.272624	0.0955315	0.32149	0.554944	0.344232	0.182165	0.138807	0.810901	1.36992	0.610585	0.409281	0.929037	1.09526	0	0	0	0.141298	0.239355	1.17926	0.365735	0.799857	0.110973	0.309847	0.980005	0.422556	0.243424	1.06948	0.29104	0.306147	0.752743	0.497418	0.179023	1.10436	0.845271	0.0852888	0.187342	0.0710586	0.625743	0.54559	0.281985	0.0978258	0.879935	1.25687	0.349851	0.095013	0.210736	0.258158	0.638614
AGAP3	7.99404	9.2485	11.7293	6.78635	15.5437	5.52293	7.51729	8.02114	7.19425	2.48719	8.05294	9.26559	6.98968	1.05485	13.6392	9.13786	14.3438	7.81927	12.4863	9.60267	9.03812	7.8485	9.47578	10.4059	7.62187	8.8623	9.46598	7.48077	7.71657	17.4206	9.78829	10.8776	11.1484	5.87492	10.0343	8.82498	14.7358	12.6375	2.07598	6.05517	7.00362	7.18264	10.9008	4.16982	11.8446	0.380884	1.26321	1.02093	1.65221
AGAP4	5.88033	4.53196	7.42473	6.69771	9.39284	6.50265	7.47224	16.9013	4.42039	10.1599	13.2873	8.74759	8.35706	4.65027	9.08462	9.04612	6.99256	7.62616	9.43914	9.90069	12.9097	12.3467	16.3872	11.1042	10.7902	15.7364	8.51352	9.5947	9.11071	16.7548	9.8392	15.6427	13.218	10.9673	8.36624	6.66549	9.30236	5.89087	4.48504	6.41939	4.38319	2.74554	5.74127	8.95439	9.16421	0.563746	4.78928	3.24123	4.03784
AGAP5	0.0533173	0.13128	0.0460023	0	0	0.0828808	0	0.401046	0	0.0776084	0.235217	0.197086	0.223685	0.263705	0.10234	0.131022	0.164756	0	0.115259	0.189287	0.132087	0.128388	0.267191	0	0.37753	0.0508695	0	0.171665	0	0.221133	0.0329524	0.0798423	0.344828	0	0.0626204	0	0	0	0	0.0985214	0	0.0471071	0	0.242094	0	0.797586	2.68477	2.10493	2.32967
AGAP6	4.8879	2.78231	7.75438	4.15852	9.2198	6.04584	8.30121	16.9994	4.04167	5.929	14.4917	13.7452	7.93798	4.07255	8.87763	14.1426	10.0153	9.12174	16.8912	15.9225	17.4043	23.8249	27.9189	18.3114	11.7694	18.4032	17.1879	13.7069	11.1212	29.6822	16.8588	19.7157	24.9839	17.2338	10.0926	16.1131	16.4961	8.2302	2.31684	11.7837	3.61405	4.13283	13.134	14.1995	14.614	2.66405	9.19247	5.98878	8.528
AGAP9	0.626204	2.56977	7.14385	0.70709	3.76627	1.89277	2.63289	7.58872	1.08284	2.78514	6.44606	2.82913	3.50286	0.573553	5.34206	6.4973	4.30008	0.177584	7.21974	6.34009	7.64183	7.91648	3.41706	6.57144	3.94137	7.30223	6.42467	3.88303	5.71533	2.21242	3.69821	1.5108	3.71246	1.56146	2.69672	5.78835	1.5893	4.77792	0.629151	2.65709	0.886003	0.430319	3.7478	4.02809	4.39696	0.487911	3.98388	2.07038	0.4645
AGBL2	0.454359	0.111874	0.731775	0.087951	0.364362	0.494405	0.323931	0.873396	0.499141	0.881817	1.63699	0.839762	0.465959	0.224724	0.610482	1.56316	1.09201	0.850414	0.589328	0.573534	0.975538	1.13057	1.36617	0.466212	0.348534	0.982599	0.432861	0.55265	0.776301	1.59132	0.711395	0.99792	0.734638	0.755307	0.337971	0.746646	1.5888	0.64151	0.410847	0.597034	0.411432	0.454962	0.320968	0.790845	0.382839	0.0313323	0.354234	0.290144	0.277026
AGBL3	0.0909174	0.0559649	0.686384	0.412477	0.774658	0.264993	0.411349	0.911827	0.249696	0.430101	0.852329	0.378082	0.667504	0.168628	0.610788	1.4243	0.327768	0.435089	0.343947	0.645549	0.863409	1.02623	0.956797	0.588358	0.563298	0.932491	0.212375	0.43909	0.507836	0.911276	0.266907	0.901983	0.367503	0.793471	0.400429	0.122558	0.903762	0.131284	0.0770725	0.42	0.0964777	0.160655	0.220777	0.361219	0.574547	0.0333999	0.119614	0.088247	0.107782
AGBL4	0	0	0	0	0	0	0	0	0	0	0	0	0	0	0	0.0273474	0.0229257	0	0	0	0	0.0535954	0	0	0	0.0212354	0	0	0	0.0153853	0	0	0	0	0	0.0171446	0.0376591	0	0	0	0	0	0	0	0	0.200271	0.301992	0.17784	0.309091
AGBL5	3.04942	2.47699	5.34347	2.78406	5.42024	3.51855	4.21535	6.58169	3.16578	3.59216	6.55312	4.56113	4.79202	2.46189	4.76703	7.80266	5.82867	3.00889	3.80575	4.68756	6.95748	4.18248	4.00159	4.79463	3.75641	5.66887	3.71494	4.48736	3.09881	5.21545	4.09965	4.82541	4.47303	3.40997	5.22456	2.88171	5.95748	3.20792	1.95434	2.63345	3.81638	2.19428	3.13688	3.17608	3.74155	0.539064	1.87333	1.34935	1.7349
AGBL5-AS1	0	0	1.05625	1.18485	0	0.634334	0	0	0	1.78194	1.80025	0	0	0	0	1.00278	0.420323	0.520753	0.588095	0.482906	0.33698	0	0	1.42743	0.361181	0.778666	1.79428	1.7518	0	1.97454	0.75661	1.22216	3.29895	1.01753	0.479269	0	0.690448	0.78566	0.461236	0.75404	1.38568	0	0.360334	0.92644	0	0.0846232	0.238607	0.105622	0
AGER	86.76	46.0717	34.3582	53.6333	50.1774	62.3371	41.9016	64.1571	32.6488	75.5396	103.979	87.9353	50.8801	53.7213	65.231	40.8722	76.5992	74.7986	155.575	114.122	84.0601	83.7598	120.537	83.5782	81.6041	111.386	110.754	84.4458	120.07	86.2835	133.436	66.039	151.786	78.0615	68.8401	77.9179	52.1571	53.4222	43.2929	116.335	25.8633	24.7273	102.242	93.403	110.076	7.29625	9.67857	7.80282	11.1666
AGFG1	39.2	46.4829	29.0253	36.0732	48.0285	33.0853	46.3182	43.0895	63.372	90.7632	41.6817	34.8258	40.2423	134.601	46.4621	27.4103	32.7607	33.1756	21.6731	21.824	28.3836	19.2863	24.8949	21.4659	40.752	23.9872	7.00225	41.038	26.0877	20.877	37.4973	39.0767	16.7096	23.437	24.2337	12.4076	17.0941	18.9253	55.5858	15.2333	17.8037	28.9038	16.615	60.2343	35.0189	0.694671	5.40739	3.3944	6.05815
AGFG2	2.66801	2.23952	4.57777	2.55291	3.1303	3.7939	2.2197	8.1338	2.47023	3.59668	7.45676	4.56687	3.73108	0.92471	4.18998	11.6971	6.43314	3.90774	4.43492	3.98252	6.68478	7.00861	7.71829	5.00575	2.4688	6.36379	8.93175	4.03477	3.74558	5.93097	4.08488	6.26539	7.25504	5.32978	7.45995	9.9488	7.25871	6.51824	2.09038	3.34271	4.86448	3.00013	5.97011	3.99225	3.51256	0.937161	4.21037	1.81275	2.53818
AGGF1	8.41761	3.35989	4.4541	3.19835	8.6686	6.74697	3.97619	9.15118	3.22089	4.28363	8.41352	7.14074	5.47196	3.08996	5.99581	6.98941	8.09465	6.58792	5.09416	6.3426	8.30887	5.30494	5.96501	4.87683	5.12218	7.71744	5.60245	6.06975	4.01901	8.68255	5.69018	5.81026	7.86836	5.16541	6.8548	4.53377	7.87235	8.44093	3.86521	4.33415	4.54995	5.11305	4.67464	4.5537	4.81383	0.736428	3.56654	1.8128	3.05346
AGK	2.57147	1.6682	4.45064	1.74367	6.14318	2.20211	3.29337	8.03035	1.87482	2.40943	7.33653	3.95583	4.24208	0.647345	2.89646	6.47049	4.32992	1.88641	2.90705	4.37329	5.07353	5.18172	5.20091	3.81348	2.75303	4.83338	2.80977	2.11529	2.84335	6.52471	2.81693	3.943	5.0789	3.34042	3.50845	3.32109	6.03137	2.81639	1.16609	1.92532	2.18299	1.72778	2.50182	2.6044	2.04345	0.425721	2.68674	1.48878	1.89713
AGL	3.13105	1.21216	3.85683	2.63017	4.38218	2.83152	4.17939	8.54169	2.3616	4.42855	8.55716	4.85882	4.40616	2.84073	5.74528	6.41186	6.26762	4.59879	3.05082	3.05278	5.83793	3.71051	3.74998	2.61757	3.3639	4.8849	2.72747	3.9521	2.5881	4.66898	2.45846	3.14056	4.23465	3.16714	3.2495	2.59386	4.58136	2.81825	1.80289	1.97707	1.80545	1.86164	2.22575	3.12951	1.97035	0.085757	1.06509	0.397566	0.831214
AGMAT	2.05943	0.57251	2.23544	0.771577	2.13099	0.98106	1.14764	2.91494	0.729811	0.1934	4.46948	2.39429	3.06582	0.38334	2.86909	2.93856	2.874	2.20424	2.48929	2.12266	5.43117	4.67917	3.19603	2.37033	1.58761	3.61285	1.46054	2.13895	1.70258	5.18919	1.43705	2.53683	4.29655	3.23025	2.88692	1.79106	4.83341	5.03095	0.675803	3.55997	1.52272	2.52391	2.40516	1.80989	1.39941	2.04571	4.44283	3.13675	3.17069
AGMO	0.0926029	0.0570025	0.0399491	0	0.139239	0.467836	0.228532	0.0580457	0.16955	0.16849	0.102133	0.299516	0.129501	0	0.177746	0	0	0.177262	0.0333642	0.164379	0.076471	0	0.0928128	0.0323927	0.204908	0.132527	0	0.149077	0.0912796	0.288053	0.143082	0.104004	0	0	0.190331	0	0	0.11886	0.157003	0.0285191	0	0	0	0.0525594	0	0.0986776	0.126583	0.107872	0.119463
AGO1	12.2954	10.7196	11.7024	9.36793	19.5066	9.86326	15.0044	18.9827	9.46032	12.9963	17.2411	14.9103	42.8357	12.127	20.2485	11.9477	13.601	15.0649	12.0229	10.5164	13.4721	9.43948	13.3782	10.8695	18.1766	12.8036	7.83597	15.6989	10.6342	14.3858	12.16	13.7913	11.7772	11.7954	11.6523	6.8177	9.33942	8.78126	6.0159	8.50151	6.34599	7.67192	9.49471	13.93	14.4365	0.659796	3.0597	2.44876	4.17752
AGO2	20.9689	23.1807	23.5676	16.7365	32.365	14.9282	17.6464	30.7061	18.6298	33.8508	31.0402	24.0404	24.9085	28.1977	27.6042	17.1548	19.146	27.2814	16.9467	14.9583	17.9657	12.8696	16.2643	14.0755	22.3477	16.7936	6.50916	17.0219	17.5087	10.7097	14.5286	20.3972	13.0426	13.4836	11.5931	8.79122	10.5071	8.44867	12.8642	12.3213	12.0128	15.533	13.4494	23.8982	17.5334	0.804864	4.57873	2.46745	4.73755
AGO3	3.16357	2.15514	3.14947	2.23373	3.242	2.12328	2.57014	6.0228	2.19906	3.87929	6.70988	4.51946	3.71053	3.15785	5.37164	4.32111	4.87574	4.37777	2.92448	3.58584	4.84892	3.94126	4.95674	3.42147	4.7247	4.56868	1.69563	4.22088	3.52331	4.40619	3.30884	4.40827	3.78235	3.82679	3.3606	2.64247	3.13461	2.39806	1.77457	2.55298	2.2658	1.85877	2.76578	3.73372	2.72017	1.06093	2.15524	1.31017	1.99161
AGO4	159.684	69.2439	96.0705	110.638	126.712	114.112	106.129	130.966	121.455	243.563	166.035	152.488	96.8413	248.494	164.395	73.8256	122.012	175.46	74.6521	56.8776	108.501	46.4483	69.0166	62.8531	128.006	94.8309	21.7564	139.59	81.6109	60.6807	104.794	86.3824	61.0826	85.5112	81.1843	31.1427	56.0516	70.5208	127.766	54.5064	57.1964	69.9669	48.1924	129.847	99.9679	1.83529	9.91959	6.91838	16.4774
AGPAT1	21.315	12.107	13.9311	25.1344	13.7552	25.3125	19.378	23.5104	18.257	18.9419	23.7104	23.6709	14.5202	16.2509	15.7594	23.3797	19.1755	17.5698	17.0732	12.2332	27.4604	21.9735	20.4465	20.6721	19.9995	19.0709	13.9779	26.4104	17.6139	23.9032	23.3507	19.8296	19.5244	18.6481	43.8367	12.966	23.1017	28.7092	22.5929	11.4948	21.7449	19.1961	16.6003	21.2882	18.0177	6.22946	15.3209	12.683	20.6481
AGPAT2	91.078	59.4754	82.4079	107.283	67.9637	100.154	106.837	61.3745	106.211	78.7906	73.6573	66.2407	46.116	66.1692	87.2322	46.42	79.6367	72.7313	92.254	56.5143	82.7634	65.2276	67.6764	66.7559	80.368	76.9379	52.1404	92.5927	71.8697	78.4098	90.3155	86.5225	74.8252	76.0092	109.628	53.3648	66.5021	109.789	91.2513	72.8831	89.081	82.1019	76.9984	73.6087	117.817	4.50155	9.12799	8.10509	11.9246
AGPAT3	17.4523	4.92345	12.5208	9.87225	19.9114	10.8334	7.97054	17.1419	7.98177	5.72487	16.3295	14.6877	10.2189	3.01787	22.323	16.1866	22.8227	13.0778	12.1309	11.7793	17.3017	15.1974	15.5614	14.8121	10.7362	12.1481	11.7256	10.6039	10.9372	27.4614	12.0403	15.9406	16.2366	8.68891	15.317	9.672	21.3322	16.0788	3.5896	6.01327	8.5624	7.72924	12.3988	8.39508	12.0168	1.31671	6.19011	3.88499	6.0061
AGPAT4	1.49625	2.19181	3.74217	2.85965	6.72084	3.26802	3.58348	8.47656	2.13267	6.00998	6.37114	4.77821	3.73459	3.54407	7.03449	8.35441	3.74566	4.95484	5.41816	4.63957	3.73806	5.18781	4.65078	3.84262	3.47008	4.95126	3.79959	4.45157	3.31067	7.16141	3.16052	7.27493	6.64522	2.85724	2.82506	4.98953	3.18859	1.21551	2.63313	1.08493	0.916476	1.1881	3.2947	3.26795	2.95233	0.408476	1.67781	0.906921	1.92537
AGPAT5	2.73023	0.960353	3.54878	1.02954	6.64653	3.27954	2.21679	5.86757	1.49317	1.54836	4.69279	3.40776	3.02473	0.43843	1.76953	5.48941	3.43312	3.03168	2.27397	3.06311	5.35836	3.65008	4.37117	2.90234	2.57345	4.60084	2.63094	2.89212	1.72424	5.78438	1.99421	3.69028	4.35709	2.3872	3.45649	2.70397	5.0395	2.61691	0.400775	1.50695	2.34787	2.9448	1.62812	1.127	2.12869	0.24265	1.68974	1.20227	1.23476
AGPS	7.37325	3.85444	8.00803	6.58939	11.6065	5.96118	5.24246	12.5878	5.47799	5.89207	11.3195	7.78958	6.91726	2.90154	9.44095	10.7895	12.1362	7.13974	5.17956	5.54661	8.55184	6.4796	6.36874	5.59902	6.57527	6.15098	3.82852	5.78578	5.61222	7.96529	4.57989	7.61524	7.90776	5.52026	6.34252	4.26682	8.47895	5.46909	3.07811	3.83404	5.52018	4.92675	3.87701	4.24798	5.58045	0.488971	1.97694	1.18819	1.62155
AGR2	0	0	0	0	0	0	0	0	0	0	0	0	0	0	0	0	0	0	0	0	0	0	0.117019	0	0	0	0	0	0	0	0	0	0	0	0	0	0	0	0	0	0	0	0	0	0	0	0	0	0.0205344
AGRN	1.54381	0.779251	2.58409	0.706006	2.90935	2.03986	1.26998	2.67085	0.833853	0.842687	2.48593	10.8426	1.72716	1.00536	2.14836	5.51992	5.56563	1.67461	1.37944	1.7356	1.9378	2.63943	2.58401	1.67409	1.87201	1.82644	1.07762	0.927846	1.06523	7.01124	1.50755	1.16748	1.69737	1.48208	0.942856	1.42703	9.48201	1.38709	0.540938	1.0555	0.498022	0.463759	1.70403	0.963858	1.57723	0.162543	0.294016	0.276126	0.41931
AGRP	0	0	0.750248	0	0.21791	0.506886	0.894136	1.90768	0	0.158213	0	0.602672	1.21602	0	0.417261	0.534206	0.223916	2.77417	0.783228	1.28628	1.0771	0.785201	0.217879	0.456254	1.34687	0	0.955852	0.233306	0.142853	1.65295	0.806126	0.488303	0.70297	0.542062	0.765952	0.502355	1.65518	0.418539	0	0.133898	0.369091	0.192066	0.575874	0.987071	0.457921	0	0.699114	0.618938	0.917599
AGTPBP1	108.111	190.02	113.907	121.901	129.607	104.257	116.901	132.624	177.872	283.526	131.216	128.745	149.118	269.268	151.035	87.9234	107.582	152.77	95.0343	95.0282	108.965	77.6335	89.3808	90.0558	149.798	150.406	31.3829	125.916	99.2182	65.2709	132.595	125.311	76.3358	104.477	68.3054	51.0282	63.3259	58.8942	142.645	72.4723	100.428	131.26	77.3217	169.903	114.468	1.40863	10.1754	4.83061	13.3779
AGTRAP	311.977	159.04	134.764	303.056	136.127	293.109	268.423	154.34	263.376	208.094	216.2	232.143	133.537	165.188	244.622	146.744	288.257	254.074	332.098	177.898	251.659	198.65	212.33	224.178	297.563	262.189	141.705	284.901	267.897	264.17	332.643	240.078	242.618	253.243	326.639	177.425	221.809	333.99	285.246	222.073	287.196	251.474	256.331	248.458	304.665	10.7211	25.2853	18.2545	42.5618
AGXT	0	0	0	0	0	0	0	0	0	0	0	0	0	0	0	0	0	0	0	0	0	0	0	0	0	0	0	0	0	0	0	0	0	0	0	0	0	0	0.0420998	0	0	0	0	0	0	0.402648	0.384565	0.261794	0.221668
AHCTF1	45.371	65.4646	60.6602	37.9086	67.752	36.1384	74.5895	50.9136	47.3652	75.1344	68.1516	50.3552	92.0762	53.3906	51.8802	34.8686	36.0038	62.5151	41.8584	72.8589	35.1093	28.8446	38.4151	37.0805	73.1787	52.0711	10.167	53.5221	50.7948	20.442	53.6869	49.9465	30.0765	40.9907	28.7066	17.4745	24.3302	23.5431	33.6994	37.1014	31.2305	45.315	37.0077	66.3137	47.9688	0.782275	5.88528	3.09041	6.88751
AHCY	10.3216	7.50871	15.1614	11.7029	15.6906	15.2491	12.28	17.6984	12.3775	5.21495	14.3473	10.4054	10.0801	4.85187	13.5489	14.0446	14.6733	10.5048	8.29811	9.69087	16.0608	9.70552	12.3969	12.3235	9.81515	8.50483	5.53235	14.0528	7.34327	19.9007	8.77796	9.99562	10.9648	8.40181	13.5502	7.03074	20.4228	14.9727	5.01366	6.67275	9.34157	9.11935	7.72071	7.02027	11.6797	1.46824	4.58881	4.51518	4.08073
AHCYL1	36.9976	19.9949	27.7458	21.0559	33.7981	22.7221	21.0828	39.215	19.2694	30.0946	31.2398	28.0665	23.0306	21.5281	31.2366	25.3437	36.369	34.0325	17.9294	14.5303	28.2188	17.7555	19.6314	14.7258	20.269	21.353	10.6227	26.39	16.1159	23.4864	18.3491	20.2596	20.8504	15.5513	25.8278	11.7099	23.1383	24.5571	15.3101	12.0445	18.4203	16.9325	12.0468	17.7727	17.8928	2.0545	9.31626	6.45705	9.15212
AHCYL2	4.81928	2.08701	5.24462	2.47868	4.6124	4.76217	2.35078	7.0132	2.43873	3.77184	6.8644	6.22157	3.45443	2.23587	4.99704	5.65363	6.18631	4.51213	3.24584	3.32443	6.45956	4.40283	4.70884	4.4898	4.50133	4.55181	2.48907	4.78233	2.72134	5.60801	3.69696	5.27663	5.63852	3.62323	5.17664	1.86546	5.16295	3.96324	1.45076	2.02866	3.78283	2.35364	2.84416	2.88651	2.90778	0.336984	1.59306	1.04681	1.44819
AHCYP2	0.383269	0	0	0	0	0.0992976	0.105095	0	0	0.371923	0.422713	0	0	0.737192	0	0.313948	0.526374	0	0	0	0.211001	0.0769094	0.512184	0.089379	0	0	0.280873	0	0	0	0.236877	0.286972	0	0.318565	0	0	0	0	0.288805	0.472145	0	0	0.451249	0.145023	0.269116	0.0529871	0.0373512	0	0.0449388
AHDC1	2.44211	3.49939	2.78063	1.59835	3.75224	2.05369	2.43707	7.30253	1.92414	3.29249	5.78425	3.86615	3.38717	0.957046	3.20824	6.56692	3.99998	4.16383	2.40884	2.55835	5.60372	3.39821	3.67147	3.43103	2.42727	4.31621	2.87153	1.93349	2.31513	4.81525	2.73411	2.87767	4.53113	3.11962	3.69107	2.69836	5.50373	2.82624	1.78741	2.07136	1.97121	1.07883	2.56299	2.47678	2.80404	0.436737	1.53067	1.3834	1.58484
AHI1	0.0190791	0.375817	1.26753	0.249289	1.1475	0.326239	0.76905	1.79388	0.349325	0.513771	1.95696	0.758146	1.20065	0.283093	0.421144	1.03147	0.550258	0.340867	0.866131	0.903126	1.27619	0.746564	1.49154	0.707434	0.726138	0.546095	0.870369	0.982861	0.727182	1.33203	0.872586	0.842839	0.555269	0.832552	0.257693	1.19042	0.597212	0.379578	0.17252	0.305543	0.129574	0.117998	0.488572	0.736363	0.100474	0.645532	1.31077	0.875243	1.07677
AHNAK	152.321	44.2024	150.239	75.9896	173.839	96.4919	75.0257	321.541	91.0311	124.545	265.649	138.223	108.785	47.3636	277.304	265.847	192.164	149.054	149.958	126.831	187.974	146.796	167.64	126.896	106.091	150.521	106.061	118.541	94.1413	207.905	107.245	180.855	197.445	91.8692	175.441	100.592	193.092	125.474	40.9297	44.3195	75.056	60.7987	88.8072	77.9402	76.5935	4.74205	24.9007	12.86	28.2648
AHNAK2	0.0265436	0.0217855	0.206117	0.00642261	0.159645	0.0137539	0.0436708	0.343855	0.0566996	0.070834	0.331787	0.171706	0.160853	0.0218806	0.314185	0.271784	0.091136	0.225823	0.0637565	0.104706	0.124211	0.106528	0.0620755	0.24141	0.0626501	0.0675333	0.0194521	0.0189916	0.0755857	0.330269	0.0273419	0.0596234	0.128752	0.044125	0.103917	0.102232	0.149706	0.0113567	0	0.027249	0.0901343	0.0234519	0.070316	0.130568	0.0372757	0.00366966	0.0373869	0.0727689	0.0501107
AHR	6.08349	6.17376	7.89101	6.57919	9.78586	8.94551	9.38329	19.0921	16.1056	7.44905	16.9099	15.745	10.6631	6.33625	33.295	16.5152	20.4287	22.5034	20.4966	20.3815	18.8389	15.6017	21.0933	17.8581	21.3016	14.236	7.46673	19.8076	22.1224	31.7238	16.081	25.5295	17.1801	10.7365	17.8986	11.2878	19.5258	11.5676	6.13277	7.94991	10.9744	12.7291	10.1449	13.5781	10.7583	0.648126	3.59731	1.69578	3.01033
AHSA1	28.9575	18.2412	30.6718	20.4476	23.4929	30.7829	19.6965	36.9382	20.1659	19.7631	28.8309	27.5411	20.9569	12.2603	27.5208	35.857	39.2281	26.0979	22.0843	23.0678	33.2642	26.6235	28.9667	24.7126	22.7881	28.4881	22.5732	27.269	22.5832	39.3718	25.1394	29.3591	31.8816	19.7374	38.9728	19.8323	35.7938	35.2883	17.3841	18.7385	25.3002	22.2497	22.0382	17.0752	25.0402	1.79923	11.3475	8.00558	9.56211
AHSA2P	15.8349	8.93688	26.9461	8.73365	32.9557	16.7843	13.2066	40.3216	11.885	32.6574	42.0075	31.6322	26.7215	16.6857	29.7273	38.98	39.0057	26.9512	21.3187	26.8102	30.2598	31.9551	44.1853	21.0945	23.1919	33.8619	21.4567	19.8989	21.6285	41.4578	27.7213	23.2335	23.8586	21.0191	12.9712	17.3104	18.3619	11.8757	7.13029	16.3533	6.17803	5.6382	14.1925	30.0761	20.5874	1.2528	7.59612	3.00877	5.21687
AHSP	0.886566	0	0.254977	1.71614	0	0.229692	0.486206	0	1.3527	0	0.65187	2.18477	0	0	0	1.08932	0	0.377129	1.27769	0.699441	2.19636	0.355808	0	1.44724	0.261567	3.1015	2.11155	0.951491	0	0.20428	0.182646	1.99144	0	0.736895	0.173543	0	0.250011	0.379316	0	3.82252	0.501753	0.522202	0.260953	0	0.311256	29.8453	45.7918	20.5761	37.1106
AICDA	0.159952	0	0.230012	0.193513	0.160337	0.0828808	0.35088	0.334205	0	0.194021	0.352826	0	0	0.439509	0.10234	0	0.0549186	0	0.192098	0	0.0880582	0.096291	0.0534382	0.0746021	0.188765	0.0508695	0.0293046	0.286109	0.140148	0.184278	0.428381	0.199606	0	0.132949	0.0939306	0	0.225532	0.0684352	0.180793	0.0328405	0.0905249	0.0471071	0.235403	0.242094	0.224624	0.287695	0.603411	0.23974	0.335782
AIDA	11.5379	4.39664	10.1581	5.41261	16.5618	8.63223	5.13308	21.2539	4.81425	7.74034	18.5253	12.5483	11.4703	3.36445	10.0939	16.1537	15.8864	11.4187	5.9669	7.52361	15.2966	8.00897	9.75474	7.08358	5.7661	9.84749	3.75316	10.4875	5.28679	13.5097	5.86969	6.96408	7.93167	7.19256	10.0251	4.05082	16.0028	10.6537	3.37121	2.68315	7.82922	8.56438	4.15848	5.52405	4.67075	1.67634	11.4134	5.41104	6.79657
AIF1	649.755	779.093	907.288	1319.44	740.694	950.448	760.426	647.474	1079.8	896.427	708.297	854.366	719.167	487.222	896.403	479.62	831.091	1204.91	1172.95	643.077	849.883	769.299	863.869	881.826	1027.85	1017.19	578.393	1099.93	1309.08	1009.58	1301.83	968.23	654.711	921.743	1055.19	635.956	732.702	1157.85	915.37	1078.14	1229.6	1681.05	922.345	582.14	885.596	18.2195	41.7069	21.7635	46.654
AIF1L	0.0313424	0.0385861	0	0	0.0942535	0	0	0.0392923	0	0	0.0691358	0	0	0	0	0.115531	0.0645675	0	0	0	0.0258824	0.0188681	0	0.0438546	0.0554824	0	0	0	0	0	0.038742	0.0469351	0.101353	0.0390767	0	0	0	0.0402294	0	0.0386103	0.0532148	0	0	0	0.0660221	0	0	0.016225	0.0110248
AIFM1	10.7507	4.82411	10.316	6.74634	12.0355	9.41014	6.90146	16.5636	5.97874	5.15529	12.3003	8.68144	8.00895	3.76846	10.7516	11.1724	14.2301	8.91124	9.4844	9.63096	10.9936	10.4035	10.8758	9.48942	7.51456	13.133	8.3663	9.38136	5.14998	18.5091	8.16579	9.21562	11.9403	9.45771	14.1016	6.38505	14.9176	12.8963	3.06626	6.77655	7.59125	9.14343	7.05332	6.15889	6.98433	4.29869	7.15987	5.43982	6.8412
AIFM2	0.970302	1.31401	2.00923	0.868681	1.55622	0.754159	0.824799	1.58134	1.18437	1.41237	2.56838	1.25534	1.71876	0.533231	1.21059	1.98702	1.46585	1.36207	1.95772	1.79893	2.61748	2.99849	3.72792	1.94597	1.05921	2.68469	3.14649	1.83973	1.95538	3.39832	1.41926	2.56701	1.83032	1.49202	1.82337	3.06442	2.38053	1.22467	0.584921	1.25507	1.04337	0.428643	2.02776	1.7256	1.83953	0.225524	0.701712	0.599824	0.711786
AIFM3	2.61379	1.17358	2.096	2.65627	3.2674	4.5889	1.82132	3.54662	2.16763	1.00711	2.06882	2.95537	4.51532	0.785803	4.04313	2.53147	5.89137	4.08117	3.78908	3.82096	3.25038	3.94301	2.55808	4.77593	3.64712	4.19544	3.26195	4.48832	1.17203	7.80105	4.61825	5.59491	3.72895	3.14378	3.19627	2.22657	4.99485	4.61795	0.382328	1.62889	1.17472	1.11392	3.93725	2.6529	4.27517	0.133915	0.296698	0.262656	0.486758
AIG1	5.1705	3.94181	4.94643	4.50702	4.12033	3.81695	4.1288	6.99729	3.88181	4.4716	3.29272	4.13839	5.74825	4.85069	4.25631	5.66187	6.81879	4.58292	2.77485	3.99384	3.91247	3.92011	4.66183	4.22271	7.67843	5.86195	2.54458	5.34018	3.76737	5.05459	3.77053	5.36164	3.70778	4.34256	5.71695	2.49967	3.66044	3.11003	3.15439	2.90491	5.93208	3.72724	2.3306	3.70823	3.30392	0.293196	1.00753	0.608989	0.818823
AIM2	84.8191	4.68169	7.41808	23.5237	8.78408	46.0703	11.629	8.39473	7.87087	23.7659	16.5031	32.6977	6.93657	25.5551	13.0911	12.3923	27.5894	27.9571	5.77835	5.77204	15.9065	8.01251	13.2571	9.36945	9.58541	23.82	3.49868	7.98513	4.72632	19.8866	18.9557	9.161	6.68329	8.03945	10.7289	3.8208	20.8416	11.3008	12.8949	5.09199	6.38642	6.57366	7.22694	6.38132	4.09234	0.565741	3.74628	1.13408	3.43137
AIMP1	14.6221	14.3766	23.7681	12.679	27.6638	12.1019	16.6264	25.5883	13.2947	8.53535	26.5296	15.634	23.5191	4.03152	20.5469	31.7014	20.2531	14.7751	17.7646	30.4145	20.5644	23.0728	25.5592	22.4495	13.6046	21.8547	17.6369	15.9072	17.7746	24.7342	13.1701	22.3449	20.2531	14.5594	17.0856	17.414	23.6006	19.5368	5.69712	12.5721	18.9374	16.5786	15.6439	13.6526	15.2955	1.22135	4.97962	2.79606	3.99045
AIMP2	5.69274	3.67108	5.45746	3.01725	5.70644	7.58508	3.49365	7.81637	4.88063	2.82787	5.48131	5.67827	3.79096	1.63871	4.59623	4.55208	6.42216	3.34409	4.42767	4.49119	5.89494	5.11335	5.16225	3.98267	2.47934	3.96577	3.12888	5.52776	2.67209	7.87021	3.51836	4.53305	3.50644	2.92914	7.21668	3.68904	7.33873	6.95895	2.45122	1.5584	2.99168	3.35312	2.95227	3.28236	3.0455	0.983479	3.61168	3.00699	3.5538
AIP	78.1807	66.9507	137.88	88.3608	151.764	107.126	120.962	141.938	78.8033	64.5649	139.727	94.9894	113.156	35.2285	96.3166	161.636	95.654	92.4035	157.624	183.24	127.784	168.202	158.847	152.68	85.8699	149.569	171.102	114.121	130.369	177.388	108.405	150.287	183.062	122.599	151.768	185.659	152.929	151.043	68.2213	155.568	134.201	101.643	162.484	92.426	145.167	6.3272	28.0088	18.2699	24.8643
AIRE	0.284025	0	0.0918965	0.103086	0.0711771	0.386322	0.116823	0.623116	0.0325019	0.0775171	0.195784	0.32809	0.297896	0	0.44295	0.959697	0.109708	0	0.179081	0.378129	0.586365	0.29922	0.249085	0.422248	0.0628477	0.508097	0.390269	0.038103	0.0933219	0.147249	0.17554	0.398742	0.172211	0.486905	0.333583	0.464913	0.390462	0.432913	0	0.0874716	0.060279	0.313678	0.156751	0	0	0	0.384052	0.174599	0.174837
AIRN	0.189853	0.0467462	0.0982835	0.0275626	0.038062	0.0295123	0.0312355	0.28561	0.173804	0.221079	0	0	0.1593	0.187801	0.109324	0.139963	0.312888	0.048456	0.164166	0.179737	0.250847	0.160008	0.304453	0.531288	0.806588	0.108682	0	0.529766	0.324376	0.0787415	0.140805	0.0568607	0.18418	0.236703	0.0891918	0.0584971	0	0.048737	0.0858358	0	0	0	0.134116	0.517231	0.199961	0.0236225	0.0111012	0.0393124	0.146919
AJAP1	0	0	0.173274	0.0194371	0.0134207	0	0	0.234981	0	0	0.059065	0.0494898	0.018723	0	0.244134	0.0987021	0.27581	0.0341711	0.03859	0.0316877	0.110561	0.0564188	0.0536751	0.0655662	0.0355504	0.0127738	0.058869	0.0431066	0.0527884	0.0647832	0.0248239	0.0200491	0.0865891	0.0834613	0.00786225	0.0618782	0.079286	0.025777	0	0.156684	0.0227316	0	0	0.0303959	0.0141012	0.00278198	0.0195714	0.0207923	0.0282566
AJM1	1.43861	3.21593	2.58046	1.2916	3.87082	4.09006	3.36344	10.4888	2.35673	6.25453	5.67857	2.16909	2.70008	3.68248	3.88766	9.2102	3.08061	2.94705	2.48248	3.6737	5.81492	5.94834	7.13345	4.0788	1.77594	4.98456	6.47123	3.16918	3.48293	6.88255	5.00716	6.09442	11.0793	2.73761	4.69093	7.49461	6.82193	3.13422	2.52465	2.12198	2.4104	0.836213	4.1787	4.16856	3.11014	0.777924	2.58998	1.8716	2.37038
AJUBA	0.166667	0.136791	0.311568	0.16131	0.0556893	0.23749	0.114253	0.348235	0.0508593	0.101083	0.122546	0.308039	0.0776917	0.091592	0.0799768	0.102392	0.171672	0.177242	0.200163	0.197233	0.504652	0.117056	0.222726	0.0583004	0.295034	0.450543	0.183209	0.357744	0.200793	0.13441	0.257518	0.14559	0.179652	0.0692649	0.342558	0.0855884	0.328999	0.213924	0.408162	0.0513287	0.0471626	0.0490847	0.294342	0.220725	0.0585134	0.0805942	0.0891951	0.0364525	0.0683966
AK1	0.18682	0.383329	0.967136	0.135612	3.30844	0.822826	0.922097	2.34207	0.85514	1.26903	2.33519	1.3236	2.00299	0.616005	0.776948	7.26896	0.898013	1.50993	3.18601	5.37969	2.62268	4.83604	5.80456	5.48942	0.716539	5.52555	6.6743	1.06934	3.88763	5.94042	2.57868	2.84425	6.24265	2.8727	1.17023	11.6565	3.26636	0.519551	0	4.56448	0.264328	0	3.40932	2.19139	3.60739	5.41815	10.0194	4.40654	6.20407
AK2	25.2591	25.1345	38.9833	25.0717	36.628	27.1157	24.4048	36.8648	20.5221	14.4999	29.6816	25.7007	28.3075	9.32316	29.9194	34.5277	37.4583	25.5357	22.0255	17.0564	33.7189	24.127	28.7461	22.1348	20.8938	24.5144	19.0952	21.0086	18.695	39.5513	21.741	24.5148	28.2273	23.5739	30.6541	20.2164	40.9227	33.3145	9.37468	16.8978	23.3634	21.164	16.1841	19.8834	26.5428	2.08081	9.62315	7.28854	8.83397
AK3	5.48301	5.33632	8.79026	5.59363	15.0032	3.97368	6.43044	11.1002	4.64645	4.44889	11.8494	7.25805	5.95803	2.74853	4.94217	15.2492	10.494	5.38967	6.30021	9.99593	12.5433	11.4858	13.293	10.4711	7.70582	11.8057	7.81909	9.30393	9.71378	11.8314	6.96066	10.8737	13.4177	9.00695	7.20117	8.19024	12.4114	7.91741	4.06182	6.16116	7.64247	6.48099	6.21561	5.76147	6.36022	1.33209	4.19597	2.42269	3.67182
AK3P3	0.500251	0.307934	0.215809	0.726258	2.50728	0.97204	0.205759	1.25428	0.228982	1.63837	2.20693	1.15573	2.44852	1.4433	1.92041	0.921987	1.54583	0	0.540711	0.591996	1.85897	0.602302	0.501385	0	1.77109	0	0	0.805328	0	0.518698	0.154589	0.374562	0.40442	3.43034	0.293769	0	0	0	0	0.154063	0.424676	0.883968	0.662602	0.851794	0	0.0518699	0.877529	0.58267	1.31974
AK4	0.372581	0.45869	0.340374	0.429545	0.417416	0.425861	0.360581	0.329707	0.180575	0.0478523	0.265892	0.384815	0.122597	0.0722655	0.50481	0.269288	0.654668	0.223749	0.110549	0.181552	0.325774	0.145131	0.373425	0.36799	0.640146	0.104552	0.0602295	0.235215	0.12962	0.424194	0.230271	0.311789	0.106308	0.191274	0.386109	0.15194	0.42645	0.464159	0	0.121494	0.427927	0.15491	0.367704	0.199029	0.323167	0.0454495	0.072066	0.090849	0.100251
AK5	0.168028	0.620584	3.95574	0.139395	1.22715	0.876873	1.12553	2.0162	0.351598	0.24458	2.85922	2.50662	1.9134	0.395742	1.15186	1.35671	1.97799	1.83795	1.05511	1.33509	3.96447	1.9219	3.05541	2.04878	1.72092	2.3589	1.1742	0.386427	1.1515	3.38492	0.726939	1.13229	1.28077	1.97521	1.36733	1.90448	4.06146	2.74211	0.325578	3.57799	1.97663	0.742283	2.01363	1.17167	1.69389	0.258847	1.00951	0.362258	0.481279
AK6	5.37735	4.72867	6.82684	2.8439	8.39346	5.67218	6.06656	4.5263	3.09433	2.85135	4.99878	3.62049	2.90056	0.379946	2.94901	5.19133	3.79807	3.03901	3.54271	4.72721	4.50402	4.53203	5.23556	4.94437	2.58373	4.32426	5.10886	3.62758	2.97838	8.54932	2.37388	5.17664	5.96191	2.3944	5.77428	2.72198	7.99364	7.24719	1.99705	2.93362	5.41276	4.27592	4.13784	2.35445	3.80273	0.171412	0.723745	0.318136	0.411591
AK7	0.13284	0	0	0	0	0.0516244	0.0273193	0	0	0	0.0732555	0.0306899	0	0.0273759	0	0.0816103	0.0684149	0.169523	0	0	0	0	0.0665706	0.0464678	0.0587885	0.158427	0.0730124	0	0.0654709	0.0688693	0.0205253	0.0248659	0	0	0.136516	0	0.112382	0.0213133	0	0	0.112772	0	0	0.0376986	0	0.380091	0.621993	0.423915	0.640943
AK8	0	0	0.0524706	0	0.365763	0.189069	0.100054	0.0762394	0	0.132781	0.268291	0	0.170091	0.100262	0.525282	0.971389	0.187922	0	0.0876435	0.575739	0.10044	0.988473	0.30476	0.340367	0.107653	0.5222	0.467951	0	0.0399634	0.336302	0.0375858	0.0455344	0.688298	0	0.499977	0.655827	1.08042	0.0390289	0	0.0374581	0	0.322384	0.0537004	0.207101	0	0	0.0711192	0.0472223	0.106958
AK9	1.03617	0.526457	1.47583	1.12226	1.03867	1.29112	1.47475	2.43303	0.963638	1.83144	2.28561	1.35272	1.24203	1.15242	2.00466	2.1219	1.77882	1.36428	1.32738	0.93425	1.58909	1.33666	1.84626	1.2312	1.45574	1.96151	0.750303	1.18266	0.994343	1.78495	1.03684	1.67481	1.35623	0.922761	1.06243	0.937518	1.44708	0.759985	0.650654	0.607832	0.698121	0.508601	0.653547	1.17622	0.692912	0.270311	0.838378	0.507062	0.782781
AKAP1	2.584	2.49951	6.58228	1.29513	9.0966	3.77769	4.02356	10.181	3.15409	2.03735	8.68548	4.86111	5.97964	1.19182	5.4322	8.99571	5.64007	4.51451	4.67714	7.02589	8.48459	8.00006	6.35131	6.97286	4.46529	5.86992	6.40796	4.523	4.04297	9.63266	4.63897	6.28797	7.60989	5.29271	5.14844	5.85284	9.16062	5.46858	1.63419	3.99794	4.04776	3.75068	4.59063	4.33002	4.95714	0.554996	2.42828	1.41728	2.07756
AKAP10	35.2516	46.4776	25.6859	22.4556	35.8516	30.8605	28.4352	40.3278	19.8836	49.2426	46.1717	40.4279	30.5655	30.5273	31.3001	25.7609	37.6865	42.6691	24.7846	21.9732	32.3074	21.5927	30.4902	21.6903	32.2019	33.5352	9.9418	36.914	25.8217	26.3806	33.7074	30.3447	23.2641	26.3533	24.1816	15.0417	27.1564	17.215	29.3511	18.2946	17.3623	19.6439	17.4547	27.2607	22.7317	0.989117	6.07972	4.16787	6.7403
AKAP11	5.35753	2.61768	7.62711	4.38727	11.5129	4.63255	4.118	14.7762	4.00035	5.04458	16.5079	9.09743	8.56925	2.34619	9.67289	13.5153	9.67451	6.92244	5.82703	7.09298	11.3924	8.27474	9.01098	5.22399	4.90496	6.93256	4.74823	4.95926	4.42281	8.65668	4.45976	6.71915	8.01272	5.57329	6.5578	5.99687	11.5294	7.02706	1.77883	3.1865	4.81819	4.49683	4.19861	4.50421	3.24459	0.232915	2.87197	0.964515	1.7169
AKAP12	0.589015	0.304094	3.14759	0.23447	2.78075	0.369199	2.42269	2.38199	0.139155	0.124457	2.70331	2.77427	1.80685	0.0313253	2.18822	2.63809	3.54238	0.969895	0.931021	1.01183	0.878668	1.15527	1.37114	0.651349	0.0336348	0.852025	0.522159	0.203919	0.387066	0.932521	0.0587157	0.298758	1.96616	1.13708	1.272	0.570804	1.71996	1.14624	0.0429523	0.737304	0.322601	0.167874	0.771784	0.237254	0.440266	0.229763	0.274619	0.143084	0.458074
AKAP13	46.0415	23.8747	36.6722	38.8963	54.0085	39.1016	30.8347	74.28	49.3243	79.5045	78.0212	53.8317	56.0835	96.7801	68.9292	58.805	56.3912	52.1505	32.0025	40.8398	44.5131	34.9691	45.3004	39.0174	53.2769	41.4274	22.4474	48.4639	41.6917	46.1598	47.2034	48.4602	43.7494	33.1737	38.5075	29.5987	35.5977	24.1978	47.5417	21.9124	22.9356	28.2696	30.387	54.9788	34.5884	2.61643	12.8468	7.36438	11.9228
AKAP17A	84.2848	192.827	191.684	109.938	203.824	86.7971	121.872	224.918	130.105	183.196	211.45	172.199	316.899	171.512	196.553	195.453	197.183	197.487	204.553	197.893	171.716	150.574	184.842	129.109	220.158	180.623	68.0988	180.827	175.535	155.064	180.381	192.101	123.954	188.215	111.174	92.9596	140.989	83.5178	154.601	218.378	90.6158	82.2457	120.888	233.824	176.342	4.65702	17.8855	11.4248	17.2262
AKAP3	0.226395	0.222975	0.195334	0.0328677	0.272328	0.211156	0.0744951	0.510875	0.124354	0.0659079	0.149816	0.251058	0.126641	0	0.304187	0.445074	0.233194	0.0577825	0.261019	0.321499	0.448694	0.327096	0.181527	0.253419	0.12023	0.129601	0.423071	0.0971897	0.119019	0.281692	0.139922	0.13561	0.21963	0.0564524	0.212718	0.0697564	0.689507	0.406824	0.0511786	0	0.192193	0.280036	0.199913	0.0513987	0	0.0281693	0.172093	0.0234395	0.0477812
AKAP5	0.221091	0.489939	0.896562	0.369123	2.08326	0.154657	0.654748	2.68855	0.344082	0.852819	1.07291	0.388196	1.29857	0.291602	0.360716	1.82008	0.387143	0.310358	0.302698	0.758752	0.712044	0.718722	1.15228	0.64964	0.254394	0.400787	0.315945	0.450835	0.435862	0.519619	0.21863	0.347636	1.4299	0.716687	0.519336	0.425763	0.935211	0.269591	0.099959	0.231505	0.356611	0.136737	0.234274	0.577237	0.30272	0.610931	1.04838	0.644426	0.804262
AKAP6	0.0336405	0.0103538	0.0653067	0.0427341	0.101165	0.0196101	0.0276735	0.115977	0.0461952	0	0.0649295	0.0621756	0.129373	0	0.104928	0.186003	0	0.0536627	0.0666624	0.139336	0.0763955	0.0759435	0.0505752	0.0176513	0.0148877	0.0561682	0.00924487	0.0361041	0.0331598	0.0988296	0.00519783	0.0377824	0.0407942	0.020971	0.0493879	0.0194349	0.0498047	0.053974	0	0.0466215	0.0499771	0.066875	0.0371318	0.0381873	0	0.0841124	0.126068	0.0803425	0.133523
AKAP7	2.57025	1.86134	4.76136	2.41447	4.20565	2.35024	3.04714	6.49175	2.14536	1.32044	4.0437	3.73746	3.48865	0.436208	2.75693	5.01575	4.28262	1.83295	2.47852	3.35474	5.30624	3.54967	4.69755	3.6492	2.30839	4.36356	2.26444	2.55564	3.4277	5.85261	2.45287	4.01874	3.54461	2.0735	3.97317	2.79508	6.52327	3.8327	1.40985	2.14188	3.78633	3.00557	2.13609	2.91763	2.50804	0.346478	1.15655	0.801717	1.18266
AKAP8	23.8532	48.4992	62.0755	38.1658	88.4345	20.7332	70.9516	81.956	40.9131	52.1935	69.2451	52.3391	95.9097	52.9654	70.3841	77.855	45.6748	48.3984	47.3862	70.684	37.2567	41.1472	47.0009	48.2513	49.8899	46.9917	16.3614	37.342	46.1355	38.9899	38.5881	55.8379	33.1918	39.3794	30.9212	25.1042	37.2197	19.6751	25.5628	34.8614	39.5803	36.1723	34.1378	47.5715	54.9697	1.25912	6.20633	4.22321	5.53977
AKAP8L	29.8107	28.6118	44.7293	29.7541	46.5275	27.7431	35.924	51.5915	31.7793	38.111	42.9008	36.7314	44.4771	27.0527	36.3585	42.3314	35.8237	39.7947	21.2927	24.7178	33.7411	21.9012	23.5553	21.5646	30.8988	30.5004	9.62963	27.1175	18.5587	28.6053	21.9395	25.5023	16.648	25.4301	27.4493	11.1542	28.5105	21.5651	21.244	13.1874	21.45	20.8802	15.7884	25.3798	25.5451	4.54544	11.8834	9.67633	13.8022
AKAP9	5.08921	5.05275	11.4968	6.65358	14.957	6.26649	8.16293	17.6424	5.97822	9.61159	17.4726	10.055	15.6115	5.90933	11.3878	13.0777	11.6584	8.83401	5.23136	8.9475	7.01193	6.80823	8.90345	6.86564	8.73447	8.11871	3.67441	6.71481	6.10129	8.80109	5.18025	6.80842	7.18156	6.70894	3.36351	3.29493	5.67117	3.34806	2.47411	3.22455	2.57828	2.80423	4.56638	8.17897	4.44759	1.04793	4.80212	2.79281	4.30557
AKIP1	4.04377	3.64486	5.23347	3.56435	3.83635	5.50022	2.91069	5.06946	2.90867	2.52261	6.61024	3.67018	2.72652	1.01192	5.61343	9.22735	3.49581	1.75086	3.85049	3.07632	6.44012	7.04222	6.73077	4.64771	3.38741	4.54707	4.04824	4.95989	3.1793	10.632	3.48107	6.00145	4.67017	3.87126	7.97212	7.50912	10.9961	7.55384	2.12209	5.60415	5.08799	3.95556	5.99376	3.44273	4.03089	1.37847	1.85632	1.05313	1.75386
AKIRIN1	149.42	245.869	174.613	121.483	219.204	115.382	194.244	207.146	149.77	210.175	181.237	176.774	251.579	227.912	189.982	160.886	143.86	171.196	105.531	126.702	135.399	87.4707	108.585	103.73	163.197	127.761	32.4705	153.405	104.481	93.4441	102.272	148.626	77.102	101.683	112.511	37.0591	110.929	100.21	166.971	71.4705	174.839	175.969	81.3803	170.028	161.715	3.93588	18.4058	9.63991	14.4927
AKIRIN2	194.249	285.069	200.502	204.208	239.356	155.046	225.201	262.372	290.777	344.243	202.693	242.927	323.815	325.933	265.603	219.685	186.133	214.915	172.9	239.017	164.389	155.15	177.868	209.252	300.031	204.831	58.5422	231.122	231.656	132.781	222.701	245.785	141.32	149.37	155.445	123.773	151.963	136.447	360.139	174.71	177.81	215.52	165.877	342.448	191.202	4.60026	25.6264	15.4619	27.7195
AKNA	173.462	173.762	187.837	147.989	243.938	172.79	186.874	227.87	153.55	227.281	249.095	204.457	202.682	196.495	192.082	189.013	169.087	231.16	142.391	130.485	164.682	114.789	147.036	117.289	155.14	152.016	78.2642	158.153	133.993	115.444	166.33	151.663	130.404	126.241	138.859	100.249	133.588	138.028	123.39	103.07	96.757	84.9897	120.067	179.638	142.435	11.3038	46.4249	33.8729	58.4987
AKR1A1	28.3635	10.1546	22.8192	19.8549	20.1103	33.9985	19.4802	25.0172	18.3174	6.23546	25.0025	19.474	17.4139	3.33385	29.1107	26.4809	38.4239	22.2065	24.4263	25.1268	32.8265	26.9737	31.2012	30.0068	18.9344	24.2689	27.4349	22.502	19.8627	52.3815	24.7984	30.5208	29.0819	20.5674	36.375	23.242	39.3021	37.9427	9.68389	17.7653	21.5487	16.3618	21.5684	12.5043	21.7466	2.90587	5.69404	4.68301	6.01591
AKR1B1	10.8	8.88262	25.1749	8.56429	26.4736	18.446	15.0809	31.9142	16.2845	9.74266	25.7246	15.0545	20.3703	4.03988	11.9328	25.7592	17.7148	12.3346	19.7827	19.2784	24.0201	21.7448	23.6955	19.1432	13.0533	22.1236	16.7852	17.7759	13.9854	28.9522	15.2568	20.318	27.8806	18.3306	20.0925	17.617	32.8615	23.0067	6.15485	14.059	14.7541	14.5536	19.1133	14.7322	13.908	4.6419	9.99789	6.74316	7.90269
AKR1B10	0	0	0	0	0	0	0.156679	0	0	0	0	0	0	0	0	0	0	0	0	0	0	0	0	0	0	0	0	0	0.0625803	0	0	0	0	0	0	0	0	0	0	0	0	0.0841391	0	0	0	0.0597002	0.407163	0.260245	0.295955
AKR1B15	0	0	0	0.0725166	0	0	0	0	0	0	0	0	0	0	0	0	0	0	0	0	0	0	0	0	0	0	0	0	0	0	0	0	0	0	0	0	0	0	0	0	0	0	0	0	0	0.217474	0.954178	0.725341	1.11886
AKR1C1	0.0757939	0.116639	0.196186	0.0275092	0.607811	0.0589102	0.0467624	0.308811	0.0693869	0.0137906	0.167188	0.122574	0.211988	0.140578	0.127297	0.0931279	0.390351	1.06396	0.491544	0.448472	0.312951	0.501907	0.93058	0.145821	0.100628	0.470042	0.156219	0.101681	0.13697	0.35365	0.0936879	0.127689	0.122549	0.236244	0.0556368	0.423282	0.160304	0.133767	0.0214173	0.186739	0.144773	0.133931	0.301176	0.193585	0.199573	0.0117884	0.116348	0.0636067	0.0399845
AKR1C2	0	0	0.0443576	0	0.0773022	0.0199794	0	0.418934	0	0	0.0850528	0.0712647	0.0359479	0.0211898	0	0	0	0.131216	0.0555691	0.304199	0.127365	0.123798	0.824441	0.0179837	0.045504	0.147152	0.113027	0.0827639	0.0337842	1.04837	0.0158871	0.0962347	0.0415624	0.0320488	0.0150954	0.118805	0.0217468	0.0494914	0	0.0791658	0.0218221	0.0227115	0.0226986	0.0583595	0.0270741	0	0	0	0.018283
AKR1C3	1.64911	2.70699	3.28838	1.78231	3.34289	3.87375	2.01982	6.11031	2.11359	2.4271	3.43555	1.32077	0.768732	2.74902	1.442	2.43151	1.96287	1.02887	1.13551	3.33932	2.39076	1.52224	3.01185	1.30755	1.32988	2.97197	1.0071	1.10125	1.30043	4.28113	1.42691	2.19514	3.0219	2.51296	2.04445	2.5406	5.42554	2.42245	3.97648	1.17376	1.15109	1.198	0.841362	2.07999	1.04214	0.144393	0.36426	0.749654	0.296215
AKR1C4	0	0.106827	0.074868	0	0	0.337217	0.214144	0.761478	0	0.0631531	0.669921	0.0801883	0	0.214588	0.0832779	0	0	0	0.187582	0.513435	0.501596	0.208949	0.260909	0.485654	0.0768029	0.331157	0.0476927	0.37251	0.114044	0.719781	0.160888	0.389826	0.701501	0.108186	0.305741	0.334204	0.0734097	0	0.686552	0	0	0	0.229868	0	0.0913927	0.0359892	0	0	0
AKR1C7P	1.29898	3.19838	2.08141	1.07762	0.372029	1.29808	1.52653	3.25692	0.509645	1.62067	2.45598	1.37189	2.33557	1.68266	0.712375	3.87612	1.91141	2.36812	0.53487	6.36843	0.612964	1.22883	1.48791	0.778946	1.64247	0.354097	0	0.597472	0	2.05238	0.917513	1.66732	1.20015	1.1568	0.980761	0.571769	2.04087	0.238185	2.30721	0.228599	1.10274	0.655815	0.983167	0.631946	0.586343	0	0.108506	0.0480314	0.195823
AKR1C8P	0	0.0875665	0.122739	0.0516312	0.142598	0.110567	0	0.267507	0	0	0.0784477	0	0.0994687	0.175898	0.136526	0.262184	0.146528	0	0.205015	0.168345	0.0587369	0.0856379	0.213867	0.199045	0.188866	0.339312	0.156375	0.305346	0	0.245835	0.17584	0.372797	0.230008	0	0.0835385	0	0.361044	0.136944	0.0803953	0	0	0	0.251231	0.0807411	0.149829	0	0.0415902	0	0.0250195
AKR1E2	0.206144	0.0845957	0.533585	0.299277	1.99752	0.213632	0.282631	1.03373	0.0629061	0.200041	0.985222	0.381002	0	0.0566434	0.197841	0.844297	1.48635	0.350759	0.841751	1.13844	0.624186	0.785959	1.65289	0.240366	0.0608195	0.85228	0.490976	0.0737468	0.316086	1.56747	0.382218	0.25725	0.555512	0.942384	0.121057	0.317584	0.755722	0.176397	0.466007	0.296271	0.0583337	0.182133	0.303384	0.156004	0.144746	0.056999	0.120538	0.0177857	0.0483413
AKR7A2	16.6923	7.57713	22.3676	16.0429	17.2933	28.9195	15.9561	24.0827	14.769	8.68726	20.6728	15.1671	14.6059	4.766	20.8528	27.27	30.449	15.9466	27.9538	22.7332	29.1859	26.7218	23.8334	25.8351	16.4251	19.5738	21.6805	17.8146	14.8911	36.8717	17.5208	23.8096	26.2353	15.4632	35.7049	16.7369	38.4203	32.497	7.58903	15.0489	22.2453	13.4298	17.2924	11.2208	20.6257	3.26818	9.59681	7.04799	9.44634
AKR7A3	0.0971248	0.478287	0.418998	0	0.778869	0	0.719074	1.58288	0.0889146	0.353436	1.39256	0.448773	1.22242	0	0.372851	0.358011	1.10046	0	1.11979	2.06887	0.882256	1.40326	1.07079	0.747439	0.429827	0.463329	0.747353	0.521187	0.638245	1.94699	0.600274	0.218166	1.09926	0.605461	0.171107	0.897777	0.903841	0.186996	0.10978	0.777704	0.0824518	0.171624	0.686109	0.330755	1.73903	0.0402826	0.170374	0.0519628	0.166857
AKR7L	0	0.0738684	0.207077	0.304882	0.300728	0	0.0987168	0.150441	0.109858	0.131006	0.595585	0.110896	0.251726	0.0989213	0.345507	0.294894	0.123607	0.0765702	0.605304	0.355027	0.198195	0.252845	1.20274	0.125931	0.106214	0.457973	0.0329783	0.193186	0.276004	0.331807	0.33375	0.359406	0.194028	0.673269	0.105706	0.369749	0	0	0	0.369574	0.356556	0.21205	0.529826	0	0.126391	0.0534915	0.0350843	0.0766113	0.023976
AKT1	53.6252	58.7465	75.744	68.7473	75.1128	54.667	61.2984	89.947	48.738	66.4585	78.4428	70.9788	80.5479	54.2747	78.7259	58.2655	58.8528	79.1618	46.9617	63.8122	64.9383	43.7299	54.5968	53.0685	75.9499	62.4777	20.4616	72.4992	44.6455	46.9115	57.6319	53.8884	39.3587	45.1349	48.0054	29.5363	56.4819	50.1714	46.6364	48.8303	33.5113	36.8753	45.8677	71.8686	63.2033	3.48992	9.71393	7.76577	12.6177
AKT1S1	10.4218	11.4049	20.157	15.0672	23.8538	15.8855	17.0988	25.3684	15.3979	17.6561	23.9785	21.9105	24.2502	13.0058	21.6433	18.2831	22.9904	21.6121	22.2165	23.3645	22.3046	18.7521	23.3282	20.476	18.3975	21.5716	11.2971	17.9271	20.1082	19.371	20.3075	21.7842	21.8123	14.7983	15.4364	17.7059	14.6947	13.8971	12.7286	20.7378	15.7532	12.1238	16.3604	20.7689	24.3926	2.4734	3.96813	4.33532	4.77588
AKT2	23.9708	18.2641	30.5847	27.1588	36.4968	28.4704	31.205	39.4678	26.2626	28.8138	38.755	32.1661	32.9813	26.1703	34.9532	35.3842	32.1207	29.0677	27.2627	28.9683	37.3915	29.0138	33.7016	28.5478	27.2785	32.1027	17.1153	32.1756	26.8585	32.6051	27.063	30.6606	29.6308	29.3214	29.5675	21.8257	29.4656	24.6496	23.4981	21.7592	21.1841	18.8169	23.6444	31.2608	30.5873	2.39914	6.57935	5.25029	7.14544
AKT3	1.4724	1.03583	4.94546	1.31056	9.98021	1.38964	5.46496	7.27361	1.71701	3.45722	8.10032	2.26778	5.3438	1.25709	3.06171	8.91647	2.63604	2.75139	2.29881	4.0242	5.00835	4.10481	3.91774	3.60535	2.03241	4.49872	2.79391	2.55846	2.25767	2.77471	1.76585	3.8061	4.19452	2.70991	2.90278	3.065	4.70084	2.78985	0.792498	1.48993	1.91958	1.67259	2.22886	3.06424	2.19696	0.581684	2.46865	1.37051	1.687
AKTIP	16.2827	12.6564	11.1564	14.3456	14.4017	11.6878	14.5239	13.8486	14.9647	15.7077	19.719	11.2706	17.1002	19.4228	17.0976	11.5332	12.365	13.1601	9.54749	11.0702	13.5516	8.97572	12.3837	11.8158	14.3836	16.6013	5.70305	15.7961	10.1335	8.65121	11.2671	10.8529	11.0986	14.8474	13.4429	5.7056	8.3461	11.6997	10.1765	8.41668	7.18244	9.47793	11.8689	16.4538	14.0559	0.397701	3.31183	1.57512	2.52412
ALAD	15.2318	5.8267	16.4204	11.468	14.1659	15.4137	9.45922	21.8113	10.7099	12.8322	20.3651	18.2341	9.97461	7.7479	17.2413	18.961	23.4481	17.0986	13.7858	10.334	19.8171	12.9216	16.4689	14.4104	14.7502	16.4723	7.89551	17.9927	12.1778	23.2928	14.9346	14.649	14.227	16.331	18.7312	7.36842	20.894	16.3422	7.19548	6.89788	11.1764	11.5141	9.8006	10.3289	10.8473	1.32711	5.98315	3.98907	5.182
ALAS1	63.0671	63.1303	39.8927	38.7443	76.086	50.5963	66.5342	37.5205	27.579	33.7459	32.2146	42.546	82.6096	29.0982	47.5164	31.7848	43.7123	29.0841	34.9216	29.6054	24.4448	17.6625	25.2053	28.9107	54.7775	30.1171	20.3373	36.83	23.3687	31.1006	36.5902	22.1151	27.2135	25.3119	35.382	19.422	25.4307	48.3764	15.3968	28.9629	28.5766	36.7425	26.7751	28.4729	48.3529	2.10507	9.74579	7.40766	11.5643
ALAS2	0.8561	0.479072	0.604347	5.9319	0.390073	9.49702	1.79263	0.878111	1.42497	0.623067	0.944203	13.0897	0.653026	0.513241	1.79262	5.64195	1.68346	0.893869	2.41149	25.9724	11.1829	1.265	0.546026	12.632	0.964391	13.0687	3.29375	1.67053	1.32973	1.34495	0.673409	9.2654	0.377509	2.91098	2.83362	0.17985	2.30446	0.249737	2.4631	8.05345	4.55881	3.30059	1.64936	0.353384	7.13146	145.801	197.403	301.42	264.531
ALB	0	0	0.0848666	0	0	0	0	0	0	0.0357936	0	0	0	0	0	0.0604283	0	0	0.0354389	0.232802	0.0812263	0.118427	0.147877	0.103221	0.04353	0.140769	0.108124	0	0	0.135985	0	0	0	0	0	0.113651	0.0416068	0.0946886	0	0.12117	0	0	0.0868557	0	0	0	0	0.0254593	0.0172995
ALCAM	18.6234	5.46843	8.10401	9.79048	17.6478	7.83979	14.692	15.0814	4.72291	8.36814	14.11	11.2026	11.9705	5.96906	15.0979	9.52253	12.01	12.1045	10.8858	9.77376	7.67998	7.0053	9.1357	8.70758	8.21107	8.45377	4.59026	8.66525	8.99998	6.79651	5.33323	7.86418	5.27418	5.9706	8.45026	4.47294	10.4709	5.33013	4.7591	4.14664	6.67746	7.95116	4.69854	4.9634	7.60229	0.211092	1.71122	0.868264	1.17184
ALDH16A1	11.697	6.86991	14.9995	13.2685	14.6296	16.4313	13.1239	22.7807	9.26738	8.40892	25.6043	15.1728	16.5578	7.60759	20.6323	25.8434	24.6862	15.977	28.0183	28.4041	23.8382	33.4853	28.3946	36.3618	16.0836	25.2551	32.086	17.506	19.9099	49.8981	16.7799	28.0956	34.0078	20.738	24.22	32.0177	27.4476	20.661	5.78169	20.1379	13.7561	7.74305	28.9332	18.4348	22.4167	3.17556	5.34642	4.41127	5.39595
ALDH18A1	5.46849	3.42046	7.9525	3.68143	7.20572	4.35317	4.49851	12.9924	3.06833	4.10834	11.3329	6.80596	6.16727	1.12696	3.93617	14.0343	9.31218	4.10836	5.91077	6.5236	9.72364	8.30973	8.75174	7.31218	3.78626	10.3086	8.58058	5.7743	5.0136	10.9135	6.35069	8.42018	9.84009	7.03788	9.03835	7.5075	12.4612	10.6418	2.14341	5.81301	5.12905	3.62366	5.02353	4.85594	4.73776	0.749924	3.61016	2.30579	2.54407
ALDH1A1	69.8378	14.1384	12.5241	12.2294	25.7701	29.9496	15.7293	32.0829	29.4055	5.3034	8.80837	31.6227	14.7557	6.67957	44.59	13.5376	53.5011	17.6312	16.4667	10.072	14.0087	10.5281	17.7035	13.948	12.177	15.0727	4.48569	20.0206	9.57704	24.9839	15.1682	9.77725	13.2901	8.43097	18.9996	6.06212	30.0838	24.318	4.41469	4.77559	21.1811	15.4001	4.94172	8.93353	13.8148	0.519828	4.10746	3.63641	2.89129
ALDH1A2	1.92627	1.84974	2.31017	2.05546	1.31302	1.91639	2.59874	1.42477	2.02796	2.06085	1.76335	2.24293	2.23585	4.81128	2.44027	4.26026	2.10317	3.53981	0.818947	0.729456	0.572654	0.452251	0.695031	0.87596	2.33578	1.47027	0.148222	2.5635	0.708866	0.279623	1.05956	0.980759	0.155726	1.6331	0.803145	0.415464	0.619257	0.754101	1.39344	0.581374	0.817633	0.833936	0.867484	1.24637	1.13614	0.0119919	0.0282374	0.0399317	0.115703
ALDH1A3	0	0	0	0	0	0.0223643	0	0.0360724	0	0	0	0	0	0.0948767	0.027615	0	0	0	0.0207341	0	0.0237614	0	0	0	0.0254679	0	0	0.0617623	0.0189085	0.01989	0	0	0.139571	0	0	0	0.0486854	0.0553991	0.032523	0.0354463	0	0	0	0	0	0	0	0	0
ALDH1B1	1.84245	0.194423	0.545029	0.687816	1.00259	1.39111	0.952687	0.989905	0.481914	0.421434	0.870882	0.486467	1.03063	0.0867874	0.808336	1.29361	1.03022	0.671779	0.644854	0.934435	2.78214	1.04577	1.05521	0.883875	0.419336	0.853817	2.34358	0.734452	0.830225	1.27359	1.52913	0.906546	2.12785	0.787579	1.73114	1.70307	2.18219	2.77027	0.833002	0.356665	1.02784	0.511609	0.697254	0.717073	0.831659	0.608312	1.38187	0.926798	1.38572
ALDH1L1	0	0	0.0313515	0	0	0	0	0.0151845	0	0	0.0267175	0	0.0338768	0	0	0	0.012476	0	0.0261838	0	0.0300067	0.0145832	0	0	0	0.0462248	0	0	0	0	0	0	0	0.0151012	0	0	0	0	0	0	0	0	0	0.0274986	0.0255142	0.130374	0.100357	0.0789191	0.0940641
ALDH1L2	0.0976157	0.0480705	0.0673785	0.0141717	0.117421	0.075871	0	0.220276	0.089364	0.0568355	0.301452	0.126292	0.409532	0.0160935	0.0187368	0.0959523	0.080438	0.0996574	0.112545	0.0924146	0.0644884	0.141035	0.0587022	0.0819509	0.0518399	0.0931342	0.0214609	0.0628586	0	0.134954	0.0723969	0.131561	0.0315663	0.121704	0.0114648	0.0451157	0.132132	0.0125294	0.0220669	0.0841761	0.0165737	0	0.0172394	0.155133	0	0.106305	0.215796	0.141496	0.148211
ALDH2	29.0475	13.0001	16.3495	11.7086	22.4718	20.7044	4.32924	13.0881	20.8357	16.4773	9.17762	13.9111	9.86864	9.76097	30.8785	12.1978	28.3535	16.5283	24.6373	17.6525	17.9199	13.6498	17.5023	20.0827	28.4474	10.5313	12.0491	27.4521	15.2594	24.8626	30.53	23.1565	16.2723	13.1015	31.0856	8.85793	18.5751	23.423	14.4848	9.68253	18.9151	19.2481	13.4434	17.7863	18.1584	1.99529	4.76831	4.12034	7.59755
ALDH3A1	0	0	0.0365741	0	0	0	0	0	0	0	0.0467523	0	0	0	0	0	0	0	0.0305455	0	0	0	0	0	0	0.0404437	0	0	0	0	0	0.0317393	0	0.0528503	0	0	0	0.0544093	0	0	0.143943	0	0	0	0	0.00879062	0	0	0
ALDH3A2	8.02509	2.46995	7.12381	3.02471	7.37404	5.27783	3.74515	10.9635	4.47396	2.808	7.91481	6.22764	6.72642	1.54781	6.86255	6.28918	10.836	6.7618	4.98578	3.9266	9.79193	6.79761	6.2387	6.65809	5.80536	7.09223	5.6266	5.90749	4.05662	10.1701	5.70701	6.64431	7.56904	5.09892	7.86957	3.90318	8.79115	7.89051	1.77344	4.00827	3.66838	3.74971	4.72424	4.58406	4.17199	1.25722	3.51612	2.68316	3.06843
ALDH3B1	33.5375	26.6	28.0928	39.41	33.1157	28.9501	28.4341	28.4065	27.2376	21.7633	25.0463	27.935	31.6877	18.2446	36.2521	16.8772	42.8324	31.0594	29.0253	25.035	28.4816	22.1814	24.3686	22.8492	31.6586	23.1494	13.1704	29.8601	24.8225	39.8162	31.3393	19.9875	20.1421	24.0318	34.7674	15.3883	30.8113	33.8778	22.4384	21.7997	26.7473	25.0027	24.5238	26.0631	35.4815	2.59482	5.61571	5.85665	9.80637
ALDH3B2	0	0	0	0	0	0	0	0	0	0	0	0	0	0	0	0	0.264407	0.0655166	0.073989	0	0	0	0	0	0	0	0.366828	0	0	0	0	0	0	0	0	0	0	0	0.174086	0.0316223	0	0	0	0	0	0	0	0	0
ALDH4A1	1.93591	2.54961	1.59262	1.56867	3.79089	1.46968	3.4443	2.31407	2.34928	1.34342	0.794472	1.28975	3.39984	0.593796	2.63568	1.49357	1.94768	1.14907	3.27661	5.06142	2.37941	2.84579	3.33912	3.11821	2.5503	2.36249	2.72194	1.20796	2.8106	5.47728	2.81033	3.67434	4.51318	2.97495	2.56452	3.71072	3.50408	3.20717	0.55976	3.07809	1.41413	1.86954	3.10088	3.62853	4.55215	0.214735	0.421201	0.664223	0.744311
ALDH5A1	0.751508	0.555116	1.16713	0.37095	1.98876	0.794381	0.89022	2.86406	0.412789	0.481312	3.24908	1.52786	0.966872	0.619489	1.21168	1.77289	2.07453	1.22756	1.21302	2.20555	3.05331	2.75064	2.77182	1.57728	0.824801	2.49518	1.5035	1.45178	1.16548	3.17922	1.18903	1.62055	2.23576	1.79896	1.80058	1.99136	2.39051	1.9099	0.441701	1.44421	1.17387	0.82333	2.01735	1.43317	1.32975	0.759418	2.20454	1.96671	2.38652
ALDH6A1	1.81498	0.612179	1.41581	0.541432	1.29598	1.19811	0.552223	2.02599	0.705593	0.542852	2.08403	1.70023	0.660618	0.0819803	1.28851	2.26062	2.4329	0.856669	1.84532	1.00037	1.9505	1.45184	0.747574	1.51329	0.946262	1.75538	1.32553	1.52096	0.637194	1.80457	0.968076	1.35896	2.25119	1.33292	1.98567	1.12995	2.08235	2.02645	0.646352	1.16387	1.2664	0.812774	1.03186	0.620909	0.837967	2.81654	4.16942	2.42267	3.60858
ALDH7A1	0.0462113	0.0568914	0.0478455	0.0201267	0.037058	0.0646512	0.0228087	0.208558	0.0507659	0.013453	0.0203868	0.0768683	0.0258497	0	0.0887	0.0454238	0.0475992	0.0589723	0.0599385	0.0656236	0.122115	0.0890215	0.0648425	0.0452615	0.0736231	0.0705436	0.0304787	0.0396763	0.103249	0.0830532	0.0742575	0.0484408	0.0896609	0.0460918	0.0542745	0.0925505	0.0469136	0.0771086	0	0.0455417	0	0.032663	0.057128	0.0629484	0.0389373	0.290678	0.310006	0.188808	0.355032
ALDH8A1	0.289546	0.285171	0.649534	0.126108	0.464388	0.405084	0.619286	0.508183	0.318084	0.421461	0.51095	0.267574	1.05278	0.286416	0.611343	1.28075	0.35789	0.517303	0.292099	1.91883	0.812957	1.28987	1.74121	1.86362	1.33264	1.27076	0.159142	1.4916	0.456653	0.920683	1.64636	1.21406	0.280894	0.288797	0.646128	0.802928	1.02881	0.520303	0.196363	1.42675	0.0983212	0.153492	0.204541	0.657359	1.21984	0.0360869	0.25736	0.209844	0.205633
ALDH9A1	42.3744	19.4084	31.4925	18.2223	37.041	26.7305	32.917	42.4854	17.0061	21.4491	32.7257	35.2151	35.9482	18.0032	32.9099	31.708	26.3744	35.6234	15.8098	28.0436	32.2561	18.6484	24.657	20.1616	21.0191	26.6812	15.2324	21.4994	22.0721	31.9983	21.3175	27.8933	27.5191	15.7742	31.223	14.1546	33.8948	32.3501	12.4846	13.4521	25.6583	21.1591	15.8715	16.6418	21.945	1.02034	7.58879	4.54831	7.01116
ALDOA	26.2951	64.9535	40.3984	35.9583	30.4397	32.7992	53.2052	42.9606	29.6245	48.3377	26.756	30.4139	63.2842	29.3672	23.0787	20.1669	28.3517	28.1441	12.8051	18.0683	16.0406	12.1786	12.8373	11.2454	31.3071	22.4982	2.37767	24.5338	11.5104	11.2284	28.8072	16.1635	6.30878	17.3438	15.4665	4.14901	12.3427	11.9217	16.6822	5.17237	13.8976	14.9137	10.6734	21.8572	18.7612	47.9713	134.56	124.479	201.021
ALDOB	0	0	0.0364161	0	0	0	0	0	0	0.122872	0.186201	0	0	0.0695843	0.0810134	0	0.0869486	0.0538618	0.0608271	0	0.278832	0.0254084	0.0423024	0.14764	0.149429	0.040269	0.0927917	0.0452976	0.19415	0.116702	0.182599	0.0316021	0	0.105244	0.0743567	0	0.178534	0.162523	0.047706	0	0	0.0745813	0.186348	0.0479112	0.0444538	0	0.0123397	0	0.0148464
ALDOC	6.23947	14.8044	14.2416	10.1701	10.7464	11.4626	10.1255	18.773	6.64673	7.30699	14.7016	11.1127	7.53574	6.35907	8.65561	17.4237	14.4897	12.7399	10.6271	8.18929	19.1112	12.7027	13.5306	10.8335	6.92831	17.7508	7.91875	11.323	9.13227	13.6449	13.7774	12.1891	11.4641	16.0534	15.589	11.9282	15.2119	20.4585	7.43711	10.7609	18.3945	9.52198	12.2213	5.02233	10.0965	1.28215	4.92531	2.68674	3.77099
ALG1	2.77231	0.898168	2.64375	1.95945	2.77899	2.86356	1.74043	4.06999	2.3042	0.84955	2.93692	1.75291	1.47936	0.511184	2.17053	3.989	2.21683	1.53618	1.94512	1.38137	3.97625	3.49158	3.21732	2.4244	1.90491	2.64503	3.64895	1.60511	2.03754	5.24478	1.71341	2.97708	4.18756	2.09205	3.83442	2.41649	4.38214	3.65203	0.948304	1.55031	1.54835	1.96597	2.9956	2.23603	2.65097	1.97968	4.05922	2.88893	3.93749
ALG10	0.756816	0.232932	0.946826	0.302152	1.25175	0.647052	0.560317	2.22963	0.554273	0.771133	2.12849	1.53865	1.4288	0.717444	1.59793	2.04578	1.48114	1.83503	0.21814	0.403027	0.906213	0.569505	0.568899	0.185315	0.301437	0.433243	0.207983	0.527955	0.422734	0.863196	0.210486	0.283332	0.734202	0.283072	0.333326	0.320635	0.544225	0.242852	0.299399	0.256386	0.224869	0.133733	0.334144	0.300687	0.278988	0.00784726	0.436124	0.117544	0.186229
ALG10B	0.739825	0.482193	1.0889	0.389613	2.2539	0.755421	0.918862	2.40053	0.531204	0.791827	2.0639	1.23331	1.84607	0.466362	1.14161	1.90716	1.82293	0.962635	0.606278	1.04718	1.43751	0.908215	1.58478	0.852493	0.641981	0.775061	0.629874	0.622748	0.610093	1.40385	0.457244	0.716865	0.867829	0.596841	0.596313	0.659277	0.99406	0.418941	0.147568	0.294858	0.172408	0.307601	0.409903	0.806882	0.763934	0.105518	0.671561	0.241325	0.368392
ALG11	1.10883	0.613305	1.955	1.38815	2.56128	1.32397	2.04903	3.18308	1.29462	1.33331	2.95987	2.12363	2.62935	2.1725	3.13081	2.86305	2.40013	1.57909	0.914804	2.05386	1.35359	0.996436	1.57843	1.32663	1.09522	1.59455	0.512285	0.689873	0.760337	1.25525	0.804489	1.13104	0.701541	1.1821	0.802144	0.717961	1.26435	0.856003	0.61757	0.544402	0.627543	0.610524	0.553418	1.51408	0.829353	0.282981	1.07852	0.939852	1.60567
ALG12	4.37715	3.51608	6.88363	5.16037	7.87295	4.84981	5.23513	8.87325	4.57553	6.48432	10.203	7.80311	6.42512	3.71057	8.07397	9.11624	6.17136	6.85359	4.6305	3.78391	7.4087	5.13927	5.75609	3.6921	5.98994	6.04216	1.7233	5.53062	3.2028	5.70807	4.64309	5.76447	3.16218	5.03155	5.01329	2.12823	5.69903	4.98074	2.66672	1.9886	2.4509	2.35879	3.23465	5.07447	4.41401	0.862225	2.72224	1.69878	2.51714
ALG13	5.19264	2.9966	9.03046	4.84415	7.90937	6.1485	7.19162	11.214	5.44075	5.16686	10.4474	10.0096	9.1338	3.47785	8.58484	15.3523	9.92415	7.55842	7.70273	8.61735	9.89937	8.93832	9.88025	7.96093	7.289	9.07634	4.29217	7.79336	6.79792	12.3386	7.09551	9.02132	9.18291	7.56145	5.94383	5.49982	9.02616	5.18099	3.32436	4.01046	5.52743	4.08603	5.57034	7.34505	6.23819	0.365953	2.27213	1.34929	1.69098
ALG14	0.413786	0.169806	0.595026	0.300365	0.604891	0.26801	0.283658	0.540356	0.315673	0.238412	0.361293	0.302723	0.530438	0.0994861	0.595679	0.46605	0.301901	0.264025	0.521794	0.367256	0.697642	0.529336	0.432004	0.615159	0.671445	0.36189	0.341142	0.573614	0.215266	0.715074	0.309016	0.503459	0.72479	0.365426	0.607482	0.278895	0.758467	0.851995	0.0584625	0.276108	0.263455	0.350357	0.319711	0.29357	0.254226	0.445457	0.975598	0.571104	0.86587
ALG1L	0	0.242548	0.509955	0.429035	0.394978	0.153128	0.162069	0	1.08216	0.143387	0	0.182065	0	0	0	0.726215	0.405863	0.754258	0	0	0	0.83022	0.197461	0.137832	0.348756	0	1.08284	0	0	0.680932	0	0	0	0	0.115695	0.151759	0.500022	0.505755	0	0.12135	0.334502	0	0.347938	0.447285	0	0.0646342	0.0575998	0.111983	0.452811
ALG1L10P	0	0	0.666499	0	0	0	0.635461	0.484209	0	1.40552	1.27797	1.07079	2.16055	0	0	0.949146	1.59136	2.95739	2.22655	0.914153	3.18955	0.232517	0	2.16173	2.39304	2.94806	1.91059	0	0.507628	1.33494	2.86456	0.578393	0	3.85242	2.04135	1.4876	1.30703	0.495757	1.3097	0	0	0.341253	0.34106	0.876886	0.813608	0	0	0.0999723	0.494264
ALG1L11P	0	0	0	0	0	0.28686	0	1.85076	0	0	0.814113	0	0.516132	0	0.354209	0.453481	0	0	0.531899	0	0.304779	0.222183	0	0	0.653337	1.76065	0	0	0	0	0.456208	0	0	0.46015	0	0.568592	0	0	0	0	0	0	0.977705	0	0	0	0	0	0
ALG1L13P	3.099	14.4131	22.1829	12.6641	8.39895	5.88786	11.5191	15.6841	9.98215	14.1174	10.6335	13.7888	17.4957	19.7744	9.36315	4.79493	6.26592	11.2784	2.89475	2.85238	9.28871	5.25131	4.48648	2.56957	10.6669	4.16132	0.946273	11.8256	6.26028	2.7769	7.1647	8.07831	6.30972	7.58437	6.13362	2.21032	3.30146	2.79913	9.98941	3.39344	6.72321	7.40285	5.8784	15.6349	7.61598	0.459666	3.43	1.8618	3.49691
ALG1L2	0.221592	0.682014	1.05155	0.884688	0.77744	0.861153	0	3.05578	0.304291	1.20956	0.977587	0	1.0846	0.913323	0.744334	0.27227	0.684742	1.13113	1.6766	1.04893	1.00644	0.533594	2.44304	0.542594	0.490329	0.317128	0.730758	0.47564	0.655277	1.37858	0.547815	0.912541	0.895712	0.690686	1.30128	1.19484	1.21853	1.06659	0.500929	0.409465	0.940578	0.587346	0.68485	0.754625	0.583475	0.0919056	0.57484	0.372812	0.678636
ALG2	9.63205	6.51171	11.0968	4.56693	17.1339	6.01511	10.9922	12.7732	6.52418	5.67298	13.755	7.5634	11.6013	3.76345	10.7402	18.8811	9.11846	7.95776	7.9036	11.728	10.161	11.1278	12.8905	9.19259	8.52535	10.4647	6.67109	8.00702	7.93945	10.3144	7.19181	9.96336	9.45227	7.08042	8.07584	6.30445	10.4567	8.36124	5.03448	5.65846	7.32613	6.14896	5.01471	7.5842	7.21283	0.83131	4.28106	2.69486	3.19229
ALG3	5.65757	4.19088	6.53608	4.28081	8.45873	8.75734	5.00902	8.23463	5.04765	2.33794	10.7346	7.13347	4.89461	2.13423	8.14455	10.3683	10.9142	5.56787	7.53165	7.09234	10.0567	10.6217	8.98614	8.51991	6.95962	8.73717	10.3037	5.91752	5.76577	16.3392	6.84509	8.54398	9.14754	5.67881	11.037	8.60521	10.9923	10.985	2.1677	6.9695	5.4948	5.21041	9.61053	7.78287	8.4332	1.99849	5.94342	4.9764	5.39683
ALG5	8.78107	8.20108	14.0424	7.52806	16.1627	7.88407	9.71438	15.4687	8.59319	5.0135	15.362	7.34523	15.1381	3.30723	10.171	16.835	12.7875	6.47238	10.1458	10.1228	14.3152	14.4459	12.8221	11.9158	9.91618	8.8835	7.32268	9.83034	9.50125	18.3667	8.51491	10.599	12.1171	7.55032	11.469	8.68826	21.2616	13.3599	5.30484	7.41358	10.1535	11.2361	9.02395	7.90557	8.7702	1.14227	3.41147	1.73628	2.15482
ALG6	4.41197	2.12057	3.572	3.3123	4.14996	6.27114	4.49945	6.32661	2.93243	4.31068	8.39887	4.83117	4.31049	3.63691	4.32127	6.46062	6.16306	4.39627	4.13732	4.79198	5.49002	6.36714	6.23922	4.31283	4.86793	4.75721	3.75367	5.28641	4.26949	6.45465	4.93063	5.13618	4.59284	5.35	4.40097	5.284	4.78069	4.57692	2.93744	2.84782	2.30883	2.58982	3.30883	3.94487	4.51955	0.188	1.89067	0.985534	1.23304
ALG8	3.56443	2.90572	5.0287	2.76223	4.20071	3.6315	2.97181	7.6086	2.4253	1.99822	4.88751	5.8757	3.16595	0.555887	4.48411	6.56942	5.65608	4.11845	4.06097	4.90217	7.23939	7.01731	5.84154	4.7515	3.19752	6.2501	6.00969	3.4636	3.92499	11.687	3.54262	4.79673	7.4766	3.96359	6.42099	6.93837	8.27226	5.93529	2.17776	3.67893	3.63931	3.87274	3.36015	3.17134	3.29761	2.25294	4.04069	2.80109	3.32078
ALG9	0.082907	0.153102	1.32335	0.105318	1.22582	0.257755	0.767263	1.35117	0.398468	0.633564	1.57732	0.593772	0.985501	0.136685	0.855352	1.55348	0.704525	0.608357	0.806511	1.25093	1.16389	1.01068	0.934818	0.739527	0.550358	1.08763	0.58099	0.956517	0.572055	1.01724	0.422731	0.698359	0.938346	0.826926	0.316462	1.00584	0.613717	0.332547	0.163991	0.510661	0.158359	0.0915629	0.420952	0.894067	0.523926	0.308681	1.11704	0.609403	0.794374
ALK	0	0	0.0389289	0	0.113069	0.0175342	0	0.113127	0	0	0.0995248	0.0208477	0	0.0185965	0	0	0	0.0863677	0.0487682	0.186879	0.0745182	0.0679042	0.067832	0	0.0998375	0.0430477	0.0743959	0.0484232	0.0148248	0.0467829	0.0139428	0.0168914	0	0.0281265	0	0.06951	0	0	0.0254989	0	0	0	0.0597619	0.102434	0	0.0046783	0.0197867	0.0233567	0.0158708
ALKAL2	0	0.279965	0.130805	0	0.15197	0.117834	0.0623569	1.04533	0.13879	0	0.250811	0	0	0.0624861	0.145499	0.279416	0.0780792	0	0.0546222	0	0.625973	0.456331	0.227923	0.0530318	0	0.867869	0.124989	0	0.149439	0.314391	0.0936986	0.510813	1.22563	0.0945082	0.133543	0.350342	0.961931	0.24324	0.257038	0.14007	0.128702	0.133947	0	0.172095	0	0.0157196	0.0664855	0.0392406	0.0266638
ALKBH1	5.02221	2.6601	4.68588	2.33148	5.91238	3.22263	4.85198	5.19793	2.40576	2.08259	3.22038	2.32055	4.08332	1.39603	3.13856	4.23345	3.90986	4.17334	4.46055	6.1506	5.01535	4.42959	6.2042	4.90265	4.96205	4.34591	2.21469	3.50977	3.41542	6.21659	2.99567	4.45997	5.38202	3.93166	3.84089	2.744	5.48389	4.16008	0.858087	2.51789	3.81731	2.99256	2.88774	3.77856	4.92055	0.242206	2.98785	1.54175	2.52662
ALKBH2	2.68344	1.60717	4.75572	1.63202	4.4347	2.64938	3.63933	6.18265	2.25742	1.6363	6.95907	3.88727	3.75266	0.597847	3.2018	6.86162	5.30396	5.09041	4.65121	6.09369	7.60617	6.54905	7.63244	4.46505	2.63189	5.25888	5.18205	4.28102	3.81275	8.17172	4.61686	3.58402	5.39414	4.24986	3.27943	6.53633	6.31971	4.93376	0.491851	3.84176	3.14001	1.79418	5.12335	5.26898	3.89573	0.362269	1.61197	1.07001	1.148
ALKBH3	5.25137	3.96523	9.42427	3.55781	8.5628	5.17001	4.78069	12.1134	5.25616	3.72002	9.73023	5.43522	5.67919	1.38523	5.03986	11.8723	10.8182	5.98668	5.75177	7.04306	10.1186	11.3808	9.12301	7.2498	5.76352	8.01645	8.73585	6.61283	5.98153	14.278	5.49584	9.33183	10.5285	8.03129	8.05907	8.57562	14.2757	8.80743	3.24479	5.82219	7.48949	4.88717	7.23387	6.5175	5.89969	0.595323	2.29272	1.52234	2.0442
ALKBH3-AS1	0	0	0.122791	0.0516533	0.0713296	0.0553071	0	0.267622	0	0	0.156963	0	0	0	0.204876	0	0.146591	0.0908082	0.0512756	0.168417	0.235048	0.214186	0.213959	0	0.0629823	0.0678914	0.0391105	0.0763693	0	0.442693	0.0439789	0.159839	0	0.266154	0	0	0.0601997	0.18267	0.0804297	0.087659	0	0.0628701	0.125669	0.242327	0	0.0147565	0.10402	0.147346	0.150181
ALKBH4	33.4753	22.3747	17.4163	18.6679	20.7384	33.4442	16.2507	22.2439	31.5005	44.0734	37.7918	48.4605	29.9365	46.1292	40.8136	13.9457	29.2272	44.4611	18.4796	27.8832	20.1099	10.9842	29.5913	24.0728	42.7268	24.8105	6.39619	25.3646	29.8813	13.3575	39.2917	24.0964	18.4676	22.8383	18.8988	8.13416	12.5191	13.0008	23.9525	15.796	7.68385	8.44128	17.1902	55.8579	17.8557	1.04669	3.04023	2.0199	4.1549
ALKBH5	35.091	82.6204	54.5787	53.0988	79.9015	41.3968	77.6915	86.9391	59.6737	53.238	68.0448	43.3979	83.3658	48.0677	59.8102	68.2567	50.0344	56.6741	79.9474	81.6978	76.6152	73.874	75.8723	63.4143	63.3163	69.7913	52.71	71.1307	88.3384	72.0861	72.9146	80.8889	67.1757	61.9255	70.779	60.2369	64.9235	74.1437	51.4914	79.5295	73.3692	58.1435	77.3736	61.3463	77.0989	5.69494	22.0225	14.8099	20.4942
ALKBH6	0.696366	0.666795	2.83724	1.60071	3.25753	1.23284	0.891095	3.34649	0.708334	2.87194	3.62681	3.61088	2.59689	1.65832	2.41337	4.6584	3.8255	3.45592	1.67264	3.3421	2.5558	2.86462	3.2183	2.24645	2.91057	3.728	1.42465	2.57425	2.2372	3.71719	2.46276	2.92565	1.814	2.12229	1.11321	1.72842	1.66919	1.04279	1.09319	0.929332	0.591164	0.546895	1.43479	1.71272	2.48555	1.52833	2.21547	1.65979	2.30457
ALKBH7	44.9738	56.7732	67.069	60.6523	58.3549	57.8451	77.1855	65.1103	58.8321	37.301	62.0656	42.2994	65.288	33.1212	61.457	60.7291	47.03	55.7907	68.8453	77.5365	74.2782	66.9297	79.0541	83.8504	63.2457	70.4623	56.1505	57.0877	66.6842	74.4853	55.4504	64.4421	68.8408	65.8916	80.9744	66.1208	78.3165	102.486	47.3501	89.0802	104.945	57.4853	80.8371	69.8405	75.9815	6.65161	15.0491	6.90805	11.2023
ALKBH8	2.24835	1.45206	3.14834	1.33776	6.57657	2.83613	3.51717	6.09936	2.6994	3.40682	5.6099	2.82709	4.69055	0.668432	2.72377	5.66097	2.7335	1.9285	2.17788	2.35537	4.13948	3.21736	4.02666	2.0629	3.16446	3.79794	3.14003	2.29433	1.59859	4.33131	1.77684	1.95942	4.17164	2.06792	3.00862	1.93064	4.14721	2.83856	1.29148	1.58918	1.93998	1.72595	1.13914	1.63176	1.514	0.0917221	1.09915	0.53425	0.790868
ALMS1	0.992671	1.06206	2.30434	0.977922	3.35241	1.02873	2.12898	5.02228	1.2225	1.64274	3.7928	1.88929	3.10693	0.565007	2.29099	4.70453	2.78749	2.4431	1.1496	1.60826	1.71756	1.558	1.67005	2.13304	1.47482	1.82655	0.870359	1.09073	0.939657	1.33152	1.30737	1.71658	1.62412	1.59124	1.61002	1.16518	2.19947	1.47133	0.360646	0.735172	1.23396	1.15896	0.980905	1.20733	0.734354	0.169282	1.01919	0.45035	0.94029
ALMS1-IT1	0	0	0.680747	0.286363	2.2145	0.183972	1.16828	1.38477	0.36115	0.40196	0.696154	0.364562	1.76539	0.455273	0.98438	3.48997	1.38157	0.805497	1.42135	3.08119	0.912166	2.75485	0.94894	2.48393	1.39668	1.27971	0.477018	1.01613	1.76283	1.5271	1.65795	2.06765	1.14813	0.590216	0.370665	2.43103	2.13596	0.151907	0	1.06915	0.803758	0.766806	1.60242	1.34345	1.7451	0.130518	0.206244	0.182898	0.166519
ALMS1P1	0	0	0.0866368	0.0728893	0.301965	0	0	0.503531	0.275775	0.0730804	0	0.0927935	0.280846	0	0.385475	0.123378	0.103429	0	0.289425	0	0.165841	0.120897	0	0	0	0.479016	0.0551897	0.107767	0	0.277642	0.124119	0.300736	0	0.125192	0	0.386739	0	0.0644425	0.113496	0	0	0.0887175	0	0	0.105759	0.297273	0.509169	0.208599	0.45871
ALOX12	16.0623	8.67581	11.2841	8.34142	11.5825	15.5931	14.4667	18.4651	9.00872	14.6935	15.8248	13.7874	10.8317	8.32119	14.5624	22.7001	17.0679	16.3659	10.1561	6.91206	19.8176	12.536	10.9446	9.46064	12.6434	13.6289	13.0505	12.469	7.17587	13.824	11.7322	7.98606	12.3181	13.2979	28.7449	6.45534	9.99012	7.29328	11.1945	4.9272	4.3117	6.05802	7.56825	6.41407	6.6199	2.16926	4.37511	2.86454	8.48037
ALOX12-AS1	4.64641	3.87707	4.76618	2.81067	5.01985	5.09606	7.00745	4.65997	2.88302	5.37306	5.80786	4.72321	4.90943	3.91528	5.25202	7.10458	8.34884	6.45656	3.49694	4.03228	4.73228	3.54304	3.51858	3.43124	4.61519	5.02417	2.72404	4.10016	5.56387	3.92557	5.00949	3.63361	2.42073	3.34707	4.39603	3.02236	2.44586	2.81628	3.73462	1.65356	1.75309	2.41752	1.91469	3.63348	2.06627	0.747931	3.41658	2.28001	3.87845
ALOX12B	0.0604819	0	0.052184	0.0878069	0.0606275	0	0.149262	0.075823	0.0553693	0.0440186	0.133413	0.167677	0.253743	0.0997138	0	0.37157	0.249194	0	0	0.0715742	0.199783	0	0.060619	0.296194	0	0.461642	0.199455	0	0.119235	0.376273	0.0373805	0.226428	0.0977912	0.075407	0	0	0.20467	0.0776314	0	0.223521	0	0	0	0.137313	0.127404	0.052992	0.0404226	0.0156548	0.0425495
ALOX12P2	0.117477	0.108471	0.228059	0.063957	0.11776	0.0456541	0.217439	0.257731	0.134433	0.235124	0.356309	0.189985	0.082143	0.193679	0.197304	0.324774	0.242011	0.449754	0.126979	0.556089	0.048506	0.194483	0.235487	0.102734	0.103979	0.30823	0.145279	0.315201	0.173698	0.142111	0.181515	0.439804	0.237431	0.183084	0.172469	0.158361	0.27331	0.131939	0.0331959	0.0180898	0.0747971	0.051897	0.181537	0.333387	0.247463	0.344331	0.724193	0.353103	0.392662
ALOX15	7.07464	3.30368	13.9761	11.2625	14.5257	0.0379221	7.26467	23.6713	0	0	28.5203	26.8275	8.87007	0.0402195	27.8611	21.4618	64.3277	16.6245	14.1334	10.6239	0.201455	0.587439	1.61374	8.43114	0.561401	3.35165	16.9749	0	1.31455	2.32713	0.180929	0.328787	6.94214	6.1439	2.80789	0.263082	24.6835	5.91807	0.0551478	4.35758	1.78105	1.63809	1.46483	0.166155	0.359718	0.20236	6.00045	2.48795	6.36754
ALOX15B	1.81002	0.405154	0.425917	0.0796294	0.659775	4.04995	0.315841	0.825139	1.80766	2.35523	0.120988	0.456184	0.536927	1.40162	0.894879	0.0673932	0.564965	1.11993	0.711424	0.194725	0.271765	0.0660384	0.0549735	0.268609	1.50496	0.680304	0.180879	2.00144	0.756915	1.13744	4.4408	0.287477	0.266051	0.47869	0.676406	0.12675	0.371218	1.33763	2.54182	0.304056	0.651881	0.387685	0.1453	3.05086	0.346616	0.0796207	0.0801793	0.283937	0.327988
ALOX5	744.258	559.463	377.682	468.757	356.176	629.826	334.015	429.259	793.604	1488.19	645.927	679.922	450.446	1278.34	582.236	301.34	495.373	808.578	379.502	314.363	526.284	270.997	382.233	306.743	635.413	506.133	80.5647	592.608	374.997	342.815	756.779	480.248	285.309	406.363	404.742	167.857	239.953	367.428	901.272	265.783	237.533	261.494	273.102	880.837	442.192	12.8625	50.314	44.0138	81.2875
ALOX5AP	1209.36	1853.21	591.321	1247.27	484.791	1621.98	953.5	586.994	1616.01	1127.84	601.008	530.156	699.622	2932.05	686.927	672.051	410.173	544.511	274.037	341.4	754.289	433.217	597.8	418.158	625.975	599.093	206.679	731.068	1036.73	289.456	1034.73	410.624	616.298	400.975	601.111	509.719	405.051	663.455	3105.8	543.641	501.983	1052.5	412.774	1677.1	879.014	30.2444	83.6929	75.8756	109.833
ALOXE3	0	0	0.152444	0	0.132832	0	0	0	0	0	0.0487169	0.0816385	0	0.0364115	0	0.162819	0	0	0	0.209088	0	0.026591	0.0885425	0	0	0.12643	0.242776	0.0474058	0.232213	0.0305333	0.0545994	0.033073	0	0	0.0259392	0	0.0373686	0.141739	0	0.0272069	0.0749961	0.0780525	0	0.150423	0.0465228	0.00916001	0	0	0.0155374
ALPK1	56.3538	28.8992	25.5552	36.2215	31.0679	53.6142	31.3376	30.1039	41.0056	80.263	41.3464	53.7835	31.2443	84.2215	43.9836	20.5474	46.5675	53.5154	39.4231	27.811	35.5201	18.6579	34.1699	29.4229	66.5767	55.4251	7.93225	49.4172	36.3505	24.5539	69.958	29.9157	21.7006	38.4062	28.2346	13.7327	23.8718	20.7468	39.2809	25.2653	13.0182	24.8831	27.0109	73.0565	22.4955	0.840018	4.47485	1.93731	7.44038
ALPK2	0.0528311	0.151763	0.136749	0.0255665	0.176528	0	0.0579468	0.0883087	0.0322434	0.0640839	0.135959	0.16274	0.147763	0	0	0.670773	0.0181393	0.0449468	0.0507591	0.1042	0.0290851	0.180225	0.0706012	0.0739218	0	0.26883	0.0967913	0.1323	0.0578623	0.0486927	0.0870718	0.158229	0.199315	0	0	0.135652	0.0297967	0	0.0199049	0.043388	0	0.0155592	0.0622016	0.0799621	0.0185479	0.00365196	0.0102972	0.00673241	0.012389
ALPK3	1.68512	0.0934496	0.275068	0.25346	0.304357	0.660774	0.636913	0.399672	0.291858	0.696081	0.569284	0.462967	0.318454	0.450517	0.917899	0.205186	0.422206	1.08492	0.306304	0.143724	0.0752197	0.100531	0.10651	0.23366	0.658413	0.405561	0.0250321	0.309568	0.229453	0.146917	0.365926	0.52288	0.270007	0.302841	0.338774	0.0935526	0.128433	0.185116	0.171593	0.289876	0.244868	0.214609	0.469191	0.241264	0.383749	0.0125929	0.0221922	0.0314355	0.0534008
ALPL	1837.8	1620.78	949.136	1298.2	455.047	1923.04	921.883	605.242	2641.33	2062.67	686.466	821.455	524.689	2327.01	939.507	254.014	407.454	1477.14	891.231	326.874	800.509	269.39	402.892	586.566	1243.03	1148.36	125.253	1100.71	448.211	291.461	1437.5	767.714	552.161	942.994	648.662	281.861	222.838	613.651	2124.76	480.566	1316.81	1282	765.176	1407.05	1018.72	16.6309	27.3383	35.74	185.882
ALPP	0	0	0	0	0	0	0	0	0	0	0	0	0	0	0	0	0	0	0	0	0	0	0	0.0759678	0.0961103	0	0	0	0.0356783	0.0375303	0	0	0	0	0	0	0	0	0	0	0	0	0	0	0	0.0670818	0.0575568	0.0286681	0.0381958
ALS2	3.03889	1.29958	2.62197	1.98532	1.81169	1.91442	2.23672	4.47138	1.9474	3.41067	4.11016	3.8577	3.28796	1.99085	4.74313	3.96971	5.0412	2.89834	2.74299	2.95269	1.94156	2.15678	3.14196	1.96937	2.60479	2.86886	1.48565	2.02552	2.13361	2.85244	1.91771	2.21548	2.4826	2.4328	1.85971	1.10882	3.00389	1.04699	0.976218	1.11322	0.909717	1.05984	1.62417	2.12424	1.29712	0.734817	1.84132	1.13324	1.56614
ALS2CL	0.843528	0.609543	2.80044	0.319467	2.62859	1.78159	1.07103	4.9426	0.604348	0.520495	4.38877	3.50783	3.84663	0.302323	3.4494	4.48374	4.3632	1.77851	2.08778	3.77592	4.52777	3.83061	6.81866	4.04115	1.89898	3.00926	3.0438	1.22019	3.13309	3.76473	1.39401	2.64993	2.87599	2.26341	1.10917	3.53134	3.08719	1.44753	0.331629	1.68294	0.467017	0.599462	3.12516	1.9567	2.22109	0.207152	0.584438	0.318008	0.316065
ALX4	0	0	0	0	0	0	0	0.0361853	0	0	0	0	0	0	0	0	0	0	0	0	0	0	0	0	0.0510952	0	0	0	0	0	0.0178392	0	0	0	0	0	0.0244189	0	0	0	0	0	0	0	0.0912021	0	0.0253163	0	0.0507651
ALYREF	48.0101	71.9664	102.693	75.445	92.0206	52.9798	71.0028	102.782	57.3787	35.7096	66.9161	67.3793	115.244	35.7489	74.6336	103.07	112.381	95.6048	134.884	125.118	91.579	140.255	98.2473	119.367	92.5526	112.25	105.319	126.833	133.755	135.301	123.254	106.499	101.852	129.055	80.1813	131.509	119.35	78.4173	63.0912	116.921	86.9783	79.802	106.498	75.2206	90.3523	2.03499	9.10051	6.85515	9.87284
AMACR	0.755236	0.126789	0.444287	0.274111	0.722643	0.987229	0.197678	0.903764	0.219989	1.09932	0.719374	0.634479	0.336051	0.282983	0.362408	0.463979	0.3536	0.919982	0.519476	0.406248	0.481927	0.0826641	0.206441	0.240167	0.273461	0.917081	0.283021	0.294743	0.0902356	0.474597	0.190951	0.308444	0.499547	0.256801	0.423348	0.15866	0.435633	0.396565	0.232811	0.274881	0.233142	0.333635	0.0909399	0.0389687	1.04854	0.149499	0.883222	0.524245	0.591015
AMBRA1	6.039	5.51608	7.52624	5.48352	9.5902	4.81153	4.38023	8.76473	5.19165	5.16708	10.2175	7.38098	10.0193	4.37146	5.6088	9.86689	8.09318	5.93881	5.67738	6.45495	8.38312	6.82793	7.26757	7.76839	6.72452	6.62911	3.94972	4.94805	5.80335	7.2866	5.84604	6.87167	7.24445	6.28786	6.25379	4.26833	8.8812	5.38982	2.98478	3.78635	5.08992	5.22086	6.25003	5.11069	6.38332	0.650859	2.6009	2.21299	3.09118
AMD1	51.1698	15.1307	28.6921	19.1981	36.7462	50.426	39.8382	40.0597	19.0623	25.527	42.7244	27.6514	38.7374	16.4047	33.0719	37.6944	39.2683	37.9736	26.841	32.1092	38.1766	27.1476	28.7817	25.4642	33.7848	30.6905	20.7068	33.28	22.4586	32.8715	26.2789	25.8902	31.2978	23.8981	28.5363	19.8991	28.2532	32.7029	14.7999	11.1804	15.3091	15.2022	14.1083	22.7245	17.6494	2.18486	8.96186	5.19581	8.78145
AMD1P1	0.180134	0.221766	0	0.130758	0.541702	0.140007	0.740911	0.225824	0.329813	0.524404	0	0.166465	0	0	0.345757	0	0.742176	0	0	1.70536	0	0.216881	0.180542	0.378067	1.11606	0	0	0	0.355119	0	0.111331	0.134875	0	0	0	0	0	0.346815	0	0.110952	0.611682	0	0	0.20448	1.13834	0	0	0	0
AMDHD1	1.17483	0.837359	1.33374	0.359073	0.557836	0.672828	0.610383	1.78289	0.905698	0.810034	1.50032	0.457127	0.605293	0.560677	1.06816	2.27922	1.59225	0.867986	0.891119	1.02442	1.48078	1.56339	1.36341	1.7736	1.5324	0.884913	1.83519	1.1945	0.690759	2.35081	1.33754	1.7593	2.09949	1.15637	1.70662	0.809704	1.72625	1.94445	0.349447	0.2666	0.6299	0.710202	0.382201	0.701901	0.91175	0.135433	0.889493	0.646678	1.14955
AMDHD2	5.24954	12.4573	19.5942	9.41607	17.7694	9.69778	17.0232	14.0682	10.2732	8.6102	13.8032	10.6867	36.5465	10.4734	13.7635	12.947	10.0699	9.85458	14.9391	19.4022	13.0365	16.969	15.0981	13.8122	15.1849	15.7515	9.84761	15.0648	18.5233	16.2242	13.7536	19.6814	13.7773	16.8841	10.9237	16.4092	11.2958	9.59437	10.7061	16.3077	7.58893	8.23431	15.9219	28.8021	22.5969	1.36485	3.13628	2.30397	3.21137
AMER1	0.767174	0.193739	1.7142	0.771074	1.89297	1.00909	1.10037	2.14548	0.612282	0.601297	2.36481	1.21795	0.962819	0.35674	1.54806	1.71606	1.94515	1.10454	1.1198	1.00099	1.5757	0.971046	1.06465	0.770673	0.417863	1.01347	0.67033	0.675574	0.568774	1.64532	0.996925	0.486047	1.27222	0.833862	0.901035	0.712171	1.76402	0.972079	0.111171	0.375606	0.734771	0.399738	0.434253	0.759213	0.476524	0.122897	0.668405	0.358828	0.37719
AMFR	17.2198	16.1571	23.7916	15.2845	42.069	10.3126	15.8026	27.4455	15.7114	13.5192	21.2825	14.5804	33.1972	6.51486	21.426	26.4386	19.787	15.9383	19.6414	26.7268	26.7013	20.9237	25.4402	20.7444	16.3901	18.2456	11.8583	16.4378	19.1251	27.2757	12.6214	23.3678	19.9139	15.2478	21.2916	11.1758	24.3775	18.6038	8.34614	12.4008	18.3893	16.31	15.1801	17.3862	25.7315	1.62539	7.33009	5.09	6.6571
AMH	0	0	0.0553913	0	0.965307	0.0997966	0.792177	0	0	0	3.75272	0.118655	0	0.158764	0.123227	0.631052	0.925783	0.491565	2.17427	0.683759	1.16634	1.08214	0.257379	0.808453	0.39776	2.87884	0.88214	0.0689006	0	0.798799	1.19034	0.384552	2.90644	0.800416	0.075401	1.1374	1.24918	0.453215	0.290256	0.474517	0.163501	0	0.226758	0.437257	0.608555	0	0.0187695	0.0664678	0.067747
AMHR2	0.0472096	0.0581205	0.0407326	0	0	0	0.0388357	0	0	0.068718	0	0.0872544	0	0	0.181232	0.116013	0	0.0602463	0.170093	0.670414	0	0.142101	0.14195	0.132112	0.459639	0.0450422	0.129738	0.101334	0.0930699	0.0652673	0.0875328	0.0706961	0	0	0.221788	0	0	0	0	0.0581569	0	0	0	0	0	0.00979012	0	0	0
AMIGO1	1.61434	1.31171	6.01715	0.937472	11.457	2.13305	3.29343	10.0786	1.24142	1.90336	12.7838	4.74405	6.14061	0.452453	4.3071	4.12576	4.72242	3.00779	2.07062	2.48353	10.2116	3.36254	4.62748	3.25267	1.82894	5.17516	3.65561	3.81164	2.41873	4.12888	1.43674	2.32077	6.31662	4.26694	3.35595	3.18341	7.18373	4.33065	0.583897	2.92337	2.6861	1.96831	2.48038	3.07865	2.75447	0.776678	2.18052	1.03626	1.71491
AMIGO2	4.828	2.27416	5.79564	2.25515	10.058	2.70834	6.90718	11.3158	2.80567	5.37766	12.8723	5.47036	6.5756	1.79959	6.64813	13.2571	7.48113	5.14329	5.92941	6.40901	10.6087	7.35461	10.6878	7.57779	4.83066	9.53314	6.53016	4.91122	5.0211	10.2442	4.25533	6.31831	10.1142	7.8514	6.80451	5.82103	9.23448	6.52029	2.32518	3.38752	3.6353	2.74486	4.89347	2.66878	4.51022	0.365807	1.57109	0.760658	0.767913
AMIGO3	0	0	0	0	0	0	0	0	0	0.0422345	0	0	0	0	0	0.142604	0	0	0	0	0	0	0	0	0.0513629	0	0	0	0.0762683	0	0	0	0	0	0	0	0	0	0	0	0	0	0	0	0	0	0.359068	0.941847	0.497554
AMMECR1	1.91164	1.88276	5.84977	2.16473	4.54788	2.0207	3.43866	9.61805	3.19675	3.8214	11.3852	5.22907	6.13085	2.66839	7.24073	9.64587	6.61602	6.14762	4.20597	4.43398	7.24062	7.31914	7.63835	4.90378	4.28639	7.10096	2.70377	5.03334	4.03664	6.37806	3.1191	6.20246	4.78054	4.38541	3.65218	5.43854	6.27491	2.76448	1.67095	3.1242	2.57491	2.18442	4.34386	4.10855	3.43623	0.311856	1.42331	0.679523	1.10278
AMMECR1L	12.349	6.0125	9.11974	6.53312	10.8401	9.1101	6.71498	15.4375	7.6006	11.6026	15.9668	12.379	10.9763	7.27526	12.5212	12.9444	15.5944	14.7352	12.2417	11.3112	13.3953	9.78612	11.6428	9.49359	12.5048	13.6126	8.14863	16.9972	12.2413	12.7079	10.1547	10.9701	11.1114	13.0042	11.308	8.46439	10.1226	10.0521	6.15097	7.13358	7.87734	6.25666	7.7625	8.23658	7.86266	0.318301	3.16163	1.39049	2.2578
AMN	0.250233	0.396085	0.894451	0.0778469	1.64835	0.611259	0.852798	1.83741	0.392709	0.390255	2.48387	1.71782	0.949834	0.0884032	1.09785	1.09808	1.32556	0.638667	1.1334	1.94597	2.21401	2.13049	2.61549	2.00074	1.39217	3.00137	0.550139	1.03587	0.563788	1.878	0.419778	0.856509	0.866986	1.24793	0.923671	1.34927	1.08873	1.14709	0.121216	1.51928	0.697983	0.442174	0.852283	0.730424	1.20483	0.128115	0.209684	0.204263	0.130094
AMN1	9.82465	6.01564	6.36877	5.43364	8.23297	10.9087	9.15103	7.42909	5.1871	9.72297	7.10915	8.26248	6.46982	9.34139	6.5354	2.87418	5.94333	9.68518	4.04543	2.15305	5.23705	2.84769	3.38651	3.34577	7.1775	6.00109	1.42854	6.35995	3.00605	4.56346	6.90737	4.3203	4.62266	4.73112	4.21262	1.88196	4.0019	4.0033	6.05179	3.04173	4.01575	5.55724	2.43279	7.25798	2.84699	0.297837	1.52576	0.687365	1.11089
AMOT	0.0976731	0.0961975	0.707891	0.0709003	0.489541	0.197381	0.43388	1.15101	0.232483	0.611342	0.624805	0.613777	0.464409	0.11272	0.299965	0.912083	0.281699	0.199432	0.253375	0.577931	0.516211	0.388075	0.626525	0.286997	0.242062	0.801425	0.407996	0.293512	0.42362	0.486119	0.181099	0.745951	0.884376	0.389682	0.550635	0.300949	0.495787	0.438788	0.242879	0.32487	0.315086	0.310668	0.224244	0.243923	0.144023	0.048612	0.33125	0.237643	0.219884
AMOTL1	0.182054	0.346383	0.299875	0.0840969	0.481117	0.283001	0.0816885	0.435716	0.196968	0.264998	0.146029	0.30589	0.13887	0.0955007	0.222373	0.44738	0.221617	0.359052	0.214668	0.156686	0.205009	0.219194	0.199055	0.219996	0.219732	0.189487	0.127352	0.426298	0.195767	0.205928	0.173891	0.123921	0.321117	0.22698	0.145787	0.0637435	0.51806	0.106216	0.0935341	0.101941	0.238851	0.248586	0.116915	0.225448	0.0522947	0.0240251	0.101618	0.0771086	0.0582167
AMPD1	0.0538882	0	0	0.0391171	0	0	0	0.0675568	0	0	0	0.049799	0.15072	0	0	0	0	0	0	0	0	0	0.0540103	0.0377004	0.0476965	0	0	0	0	0.111751	0.0333053	0.0403486	0	0	0	0	0	0	0	0.0331921	0.0914942	0	0	0	0.0567572	0	0.0157549	0.0139481	0
AMPD2	68.2298	424.519	392.067	266.756	348.485	134.933	261.754	393.838	198.395	251.033	364.874	388.886	629.207	182.717	340.981	234.035	196.019	415.754	398.129	330.03	221.857	235.236	255.289	276.1	339.591	299.034	100.301	251.368	373.264	158.772	247.989	366.192	203.752	243.273	180.525	212.197	154.736	102.167	145.573	365.143	177.589	129.254	337.053	299.085	457.581	5.46155	14.8086	12.6639	32.6137
AMPD3	32.1507	16.585	23.8794	20.2322	27.9147	19.288	22.2243	19.4019	18.8908	34.3425	28.4484	25.6441	27.216	24.3664	38.1297	17.4236	27.2737	43.1194	19.45	12.9042	16.6971	10.0232	11.0026	13.9062	30.2528	21.3906	6.85334	25.5049	11.2787	15.126	21.0945	14.0226	14.1916	17.5274	20.0002	6.57275	11.19	17.3854	11.9659	11.8517	11.042	17.8428	10.1901	20.5099	20.987	0.993753	3.97433	3.03123	6.81134
AMPH	1.03139	0.65302	0.228828	0.363645	0.236314	0.870351	0.121207	0.369429	1.187	0.879325	0.357511	0.163393	0.04121	0.63158	0.169688	0.506908	0.151767	0.188029	0.169875	0.139491	0.413691	0.443498	0.295351	0.185546	0.260825	0.140577	0.453504	0.980416	0.271107	0.16296	0.783146	0.375093	0.285878	0	0.346101	0.158895	0.274231	0.302592	0.532926	0.145207	0.275181	0.338468	0.104085	0.90318	0.0310372	0.177219	0.88739	0.289841	0.70486
AMT	0.144521	0	0.0249386	0.0419627	0	0.112328	0	0.0724713	0	0.0420728	0.0318788	0.106843	0.0808421	0.142959	0.0554799	0.355145	0	0.0737718	0.0624838	0	0.190951	0.208804	0.376606	0.0606645	0.0255831	0.0551543	0.0794325	0.186125	0.0189941	0.07992	0.285825	0.0649258	0.0934683	0.0360368	0.0509213	0.089059	0.0733586	0.0741997	0.0980106	0.10682	0.0736126	0	0.204185	0.0656215	0.030443	0.335359	0.874627	0.499323	0.678698
AMY2B	3.41434	3.87591	6.61872	3.44408	8.75643	5.9796	7.02179	10.7843	5.03363	7.64848	9.83	11.3917	8.4954	7.27393	8.724	7.7366	6.87392	7.52606	8.81883	13.0136	5.16306	9.6899	13.4883	10.7336	10.2828	12.8188	6.23913	9.96997	18.7072	12.5365	12.2091	11.5872	15.6654	10.8634	4.60901	9.61506	8.29044	4.28287	4.88666	8.97208	1.99509	2.66406	7.26329	13.0368	7.51917	0.185468	2.10011	0.991515	1.43379
AMZ1	0.0473779	0.0583277	0.143072	0.0343914	0.35619	0.018412	0.0974355	0.11879	0	0.0172408	0.130634	0.109457	0.0331279	0	0.0909393	0.0582132	0.122002	0.0906916	0.0682797	0.0841005	0.0978111	0.142608	0.071228	0.0662917	0.0209672	0.113007	0.117181	0.101695	0.0467009	0.114625	0.0878449	0.159633	0	0.177208	0.0556447	0.164227	0.160326	0.0152029	0	0.0291822	0	0	0.0836718	0.0268907	0.0499004	0.0491251	0.145441	0.0919728	0.0918596
AMZ2	22.9379	33.2855	29.0403	24.2033	31.2897	22.1169	26.3911	39.8731	26.2307	30.3765	38.2956	32.1602	37.2034	21.1826	24.2835	39.0797	31.0965	28.9201	23.6287	24.0198	30.496	26.1463	30.8508	25.0087	25.6745	29.1798	13.1489	25.7175	22.662	25.7726	26.5021	26.0277	31.7347	23.8811	21.9642	18.3369	26.7408	24.6361	21.6055	17.2601	24.7256	24.2011	18.2363	26.8882	22.2912	1.25866	8.16862	5.11742	6.71711
AMZ2P1	3.91747	9.00973	10.5486	8.65599	8.97577	5.9558	4.78078	8.95875	6.58148	5.38893	9.211	9.30908	17.7596	3.86803	6.32122	8.83336	10.7308	6.42761	6.42125	7.13219	5.7235	7.17861	7.37808	4.54772	7.31574	7.39309	3.80941	7.85428	8.06244	6.13008	6.17264	6.8656	4.10667	6.65536	5.03077	5.33884	6.44624	3.61923	6.52019	4.93194	6.39547	5.6672	4.40956	6.35277	8.34275	0.151765	0.743553	0.423474	0.681148
AMZ2P2	0	0	0.13557	0.114058	0.315011	0	0	0.196982	0	0.114357	0	0	0.219735	0	0.301597	0	0	0	0	0.185944	0.519019	0.0945905	0.314967	0.109927	0	0	0.259084	0	0.309763	0	0.0971114	0.352945	0.254053	0.195901	0.276815	0	0.132929	0.20168	0.1776	0.0967815	0	0	0.138747	0.178364	0.165493	0	0.0459381	0.0406699	0.11054
ANAPC1	1.46052	1.25718	4.48733	1.31876	4.21356	2.48262	2.75456	6.96663	1.761	2.8432	6.90165	2.63354	4.334	0.812418	3.71505	6.22981	3.81599	3.00031	2.54123	2.95088	4.05951	3.66704	3.77263	3.28134	2.72204	4.21438	1.72295	2.47227	1.61521	3.41452	1.65855	2.48051	3.72458	3.21253	2.83104	2.4147	4.25928	2.43094	1.28844	1.62366	1.59268	2.31853	1.42598	1.73879	2.13858	0.434979	1.94503	1.30474	1.54257
ANAPC10	0.661101	1.08519	1.26756	0.559871	1.76718	0.856392	1.29917	1.28923	0.941449	0.427687	1.21523	0.848521	1.12997	0.121103	1.0927	1.21844	1.13493	0.468701	0.979226	2.12972	1.24352	1.90147	2.13504	0.822239	0.61765	1.22646	1.33232	0.748933	1.11023	1.701	1.04417	1.45749	1.24706	0.82424	1.09998	1.10336	2.17502	1.76782	0.332106	0.995381	1.12245	1.1033	0.908086	0.792145	0.812348	0.0456911	0.289654	0.113364	0.129192
ANAPC11	16.0846	13.8106	18.1479	20.6869	16.6194	21.3489	15.9457	16.907	16.7637	7.71415	18.1038	13.9874	13.3807	8.26134	16.7429	17.4827	16.6526	15.2105	26.0633	22.9389	20.8093	23.1397	22.8588	26.0258	18.5439	20.5795	21.7839	19.5641	22.9012	27.8817	19.2447	21.6779	26.34	16.3515	28.8694	20.8721	23.7957	26.5477	13.0525	21.4148	21.6723	17.6363	24.5458	14.2323	20.72	0.872356	2.14629	1.27032	1.50873
ANAPC13	67.7288	79.1349	68.9455	71.0372	82.9946	44.3787	63.8235	57.8999	45.0525	29.7192	55.9854	61.7435	74.8271	33.1966	53.5817	42.1282	45.1791	52.47	46.7244	51.9893	43.8952	46.6216	54.3341	46.0042	37.9497	62.134	33.5881	44.4292	42.888	40.8802	39.7272	50.4482	45.4198	46.9611	48.1661	29.5022	45.2074	62.1725	22.7591	59.8437	73.395	59.2802	44.1397	39.2406	74.6715	2.62354	5.8461	3.47318	5.23372
ANAPC15	6.85533	6.95035	9.3941	9.70158	7.39155	7.74611	9.47791	7.87197	7.17238	6.03746	6.86193	6.49483	9.50628	8.26286	9.7306	8.91862	9.13805	6.39588	6.18519	5.52202	9.22901	7.28278	8.42981	8.66508	9.38194	7.09023	3.41958	9.27398	6.73844	8.88018	6.26633	8.28167	5.58865	7.03871	7.47638	3.77188	8.82123	9.64947	5.73001	3.5838	8.06929	6.26044	4.93431	7.52029	7.82706	3.13778	3.85273	3.21197	3.71605
ANAPC16	45.477	52.3464	61.6072	41.4038	55.5586	47.0194	43.9194	84.2663	44.1293	38.5771	73.3295	53.42	48.074	30.8073	54.2617	70.1301	64.0133	51.9082	47.5222	43.3176	76.2829	62.2692	75.2226	54.6837	43.6515	58.4874	41.3564	54.3312	49.4209	72.9878	49.3768	59.6177	67.5684	47.457	65.2314	41.6582	78.0192	67.2953	38.8991	44.1226	61.6924	56.096	44.363	49.0947	46.806	6.18855	16.3931	8.5414	11.3873
ANAPC1P1	0.0650542	0.640714	0.505161	0	0.912951	0.303377	0.374606	0.97866	0	0.568155	1.57848	0.961882	0.818776	0.053626	0.31217	0.719388	0.134016	0.0830185	0.0937542	0	0.537214	0.0391626	0.78242	0.227561	0.575796	0.620676	0	0.488727	0.128249	0.0899374	0.281444	0.243546	0.105184	0.405538	0.114608	0.250555	0.660428	0.04175	0	0	0.220905	0.114954	0.114889	0.44308	0.205553	0.161888	0.431075	0.0506495	0.141509
ANAPC2	14.4831	17.7178	35.6204	16.7547	43.9819	22.3953	22.8501	49.6539	20.2093	25.2757	48.7952	34.6859	48.9506	20.6605	37.6903	49.6024	34.4216	30.7394	42.0969	44.8148	37.6428	39.501	44.0979	34.4931	26.2858	35.811	25.8249	27.357	27.9913	45.4204	30.321	34.7699	35.3477	31.6665	22.8474	34.3848	31.4185	20.9771	13.4753	27.9268	10.7938	11.0721	31.1243	33.262	35.9678	1.47958	4.35914	3.52827	4.74056
ANAPC4	7.22487	4.55646	8.81506	8.18848	11.9964	8.69881	7.3836	18.0315	6.79673	11.6456	19.5788	15.1965	11.9322	6.5768	11.996	20.0418	17.9198	11.1997	10.2685	12.6675	11.2188	12.1409	18.0809	12.3883	10.416	13.3423	9.67165	11.5596	12.3937	14.1247	10.8619	13.0926	12.3983	8.92485	8.61565	10.9428	11.2307	6.82709	4.70936	8.06754	4.70351	4.93437	7.74963	9.00639	6.95594	0.321713	2.3585	1.2341	1.67606
ANAPC5	12.5264	6.01571	16.2351	12.3851	17.7389	15.1916	14.9349	24.8417	12.1101	13.4	29.2837	16.7526	16.8758	7.69991	21.4788	28.4771	23.5112	15.486	16.2339	17.2199	22.4274	19.7705	20.8345	16.6111	13.5125	17.8884	14.4004	14.8345	15.931	27.7869	13.59	18.5764	21.1702	14.0356	17.9859	15.3782	19.4361	15.0041	6.69786	10.2847	9.64855	9.08769	11.9432	13.0396	14.4871	2.10884	6.73123	4.38287	5.9608
ANAPC7	7.8495	2.75618	4.91251	3.75179	6.42771	6.8958	4.41089	8.38523	3.89662	5.75308	10.5168	7.8924	5.14071	4.00993	5.78263	7.70895	8.85392	6.8074	9.91834	11.2189	10.3165	11.4974	13.7955	9.18481	7.43688	13.0796	10.6338	8.60231	9.22668	14.5011	8.09695	9.93345	13.0491	9.26962	8.60236	9.98514	10.5222	9.1883	3.65512	7.81408	3.98881	3.71181	8.29805	7.21618	7.71431	0.91121	4.56358	3.14153	4.13288
ANG	3.13584	1.42985	1.00208	2.27629	0.931374	4.51353	1.43312	0.728007	2.65811	0.760752	0.128095	1.50261	1.13693	0.382957	1.22611	1.85515	1.43556	1.63036	3.18024	0.54977	2.0141	1.88778	0.349217	1.30006	2.36435	2.2162	1.21286	4.36266	0.763217	2.4085	4.45042	2.08707	0.563359	1.01362	3.8194	2.14713	2.16163	4.77037	0.26255	1.50228	1.28175	2.36013	1.23068	1.71391	2.32419	0.0963402	0.631066	0.869922	0.490242
ANGEL1	3.15905	1.84895	4.1108	1.91721	5.2172	3.7434	2.47091	8.44007	2.77349	2.14839	6.16868	4.42686	3.33144	1.32339	5.01989	5.4405	5.52102	4.13054	2.14576	2.35949	6.20108	3.5385	5.83933	3.7499	1.51264	4.12575	3.05987	2.64006	2.60343	6.96277	3.20071	3.64494	3.14002	3.48664	5.51978	3.51048	6.08991	5.94925	1.0829	1.882	2.63784	1.7616	2.85812	2.46906	2.91816	0.788807	3.08004	1.73481	1.95459
ANGEL2	6.8022	4.24335	10.0836	4.39089	15.5821	6.40467	11.1913	17.4844	5.09878	7.59207	16.3388	12.5721	13.1197	5.87067	9.06941	11.471	12.2496	8.21452	8.91494	12.2096	12.0638	11.4878	14.436	9.80516	9.69768	12.1958	6.38585	9.67663	9.54	12.4493	7.64631	10.323	9.81723	7.91159	7.29206	7.70131	8.61266	7.26602	2.70903	5.96129	4.68942	4.63852	7.45776	10.6236	9.78488	0.780702	3.14108	1.66134	2.37197
ANGPT1	0.699004	1.49163	1.166	0.947152	2.89617	2.40861	0.881693	2.33681	1.62112	1.17009	1.61897	0.581365	0.814602	0.24969	0.715573	1.40281	0.431999	0.773093	0.503692	0.882347	0.923574	0.589121	1.40118	1.12476	1.56735	1.57836	0.320159	2.05053	2.43452	0.676461	0.835229	1.32589	1.88366	0.551948	1.45038	0.664075	0.709627	1.06169	0.684736	0.774985	0.454942	0.370552	0.370343	0.925725	0.785301	0.10865	0.317212	0.178242	0.195792
ANGPT2	0.0245141	0	0.0634527	0.0177947	0.0737195	0.0571603	0.0201659	0.0307321	0.0448838	0.053524	0	0	0.102845	0.060623	0.164687	0.271085	0.101002	0.0938508	0.123652	0.2901	0.121462	0.103303	0.147418	0.188652	0.108488	0.0701661	0.0808418	0.0789281	0.161092	0.118618	0.0909049	0.110129	0.118908	0	0.0431873	0.113299	0.103695	0.0314651	0	0.0754967	0.0208107	0	0.0865865	0.11131	0.0774579	0.169417	0.179864	0.222884	0.202484
ANGPT4	0.355183	0.262363	0.275807	0.283607	0.142415	0.331275	0.379836	0.756965	0.0650316	0.284351	0.54843	0.65646	0.298023	0.0585574	0.647665	0.741901	0.95121	0.226632	0.588661	0.126097	0.351969	0.513168	0.355988	0.273336	0.314373	0.440539	0.0390436	0.152477	0.933618	0.343728	0.329277	0.478696	0.34457	0.265698	0.625735	0.191517	0.330532	0.250741	0.0401461	0	0.150762	0.0313812	0.282272	0.241913	0.149637	0.297203	0.156116	0.150063	0.14384
ANGPTL1	0.09761	0.540761	0.126327	0.0708545	0.0489225	0.0379333	0.160592	0.122368	0.134038	0.0710403	0.376793	0.180406	0.204754	0.523007	0.655749	0.419766	0.351895	0.311411	0.175841	0.0577557	0.241817	0.293806	0.489156	0.614596	0.99354	0.139693	0.214596	0.628549	0.128287	0.438574	0.0904908	0.438511	0.236733	0.182546	0.0286604	0.112783	0.0412889	0.156609	0.165492	0.0300611	0.124296	0.129361	0.344768	0.221605	0.0514034	0	0.0856126	0.0378972	0.051502
ANGPTL2	0	0	0	0	0	0.0331928	0.105393	0.535382	0.0390959	0.186488	0.188404	0	0.298611	0.0704073	0.0819716	0.0524728	0	0.163497	0	0	0	0	0	0.0597545	0.151196	0.0407453	0	0	0.0561275	0	0	0.0319759	0	0.0532444	0	0	0.0361291	0	0	0	0	0	0	0	0	0.00885617	0	0.0221075	0
ANGPTL4	0	0.164761	0.115469	0.0485733	0	0	0.055046	0	0	0.0487007	0.147603	0.0618374	0.187155	0.11032	0.38532	0	0.0689248	0.0853934	0.192872	0	0.276291	0.120849	0.335334	0.140442	0.17768	0.255372	0.0735567	0	0.571644	0.0925102	0.0413565	0.20041	0.108193	0	0.0785908	0.154633	0.16983	0.171777	0	0.082432	0.113612	0	0.236351	0.455755	0.0704777	0.111013	0.0589057	0.0692797	0.14125
ANGPTL6	0.3046	0.656247	1.70827	0.276384	2.59534	0.946992	1.19021	1.52745	0.487991	1.38555	3.27549	1.40743	1.27791	0.376636	0.730829	2.33914	1.49031	2.42946	1.42669	1.80232	2.64114	1.83369	2.59497	1.33187	1.48281	2.61555	1.46489	0.49036	0.750619	2.05291	0.658897	1.42543	1.23124	2.56342	1.74403	2.11169	2.89903	1.02629	0.258216	0.750467	0.969688	0.336402	1.07588	0.864422	0.240613	0.180673	0.359466	0.259643	0.286183
ANGPTL8	0	0	0	0	0	0	0	0	0	0	0	0	0	0	0	0	0	0	0.195711	0	0	0	0	0	0	0	0	0	0	0	0	0	0	0.169311	0	0	0	0	0	0	0	0	0	0	0	0.0281616	0	0	0
ANK1	0.615294	0.378749	1.15466	0.435472	0.693873	0.538011	0.84781	0.790646	0.492872	0.514981	1.95102	0.881336	0.73139	0.101441	0.90053	2.77834	0.443642	0.765574	0.631805	0.764546	2.27378	1.41681	1.6959	1.09768	0.571828	1.08604	2.38418	0.70988	0.980511	1.46736	0.665488	0.932917	1.41766	1.43837	2.10473	0.533203	1.99106	1.12541	0.486825	0.672702	1.12303	0.99212	1.11381	0.838146	0.388832	1.08776	2.98622	2.33349	3.39257
ANK2	0	0	0.0235893	0.0198462	0	0	0	0.0228501	0	0	0.0100513	0	0	0	0	0.0111977	0	0	0	0	0.0376291	0.00548629	0.0182682	0.0191274	0	0	0	0	0	0.00629967	0	0	0.0294704	0	0	0	0	0	0	0.0224535	0.00773664	0	0	0	0	0.412844	0.64212	0.493872	0.753375
ANK3	0.239911	0.175618	0.760851	0.207097	1.52743	0.267104	0.837432	0.739717	0.249311	0.165168	1.06556	0.575237	0.816091	0	0.603623	1.04368	0.480876	0.413731	0.724212	0.813365	0.637188	1.10857	0.994314	0.557964	0.321388	0.612454	0.395585	0.459289	0.566706	0.542337	0.332618	0.679692	0.555647	0.533554	0.670161	0.679274	0.499183	0.578423	0.13925	0.351457	0.253208	0.263527	0.343537	0.294418	0.259513	0.091172	0.451616	0.210681	0.120173
ANKAR	0.288439	0.603674	1.26922	0.711879	1.59024	0.605305	0.759286	1.66337	0.950605	1.07062	1.65424	1.17283	1.33111	0.546867	1.27338	1.77203	1.18841	1.17789	0.87295	1.53602	1.64352	0.972387	1.15637	0.887892	0.868014	1.73374	0.443895	0.835818	1.00459	1.29599	0.730899	1.3606	1.35247	0.970966	0.982427	0.622114	1.3177	0.87003	0.391225	0.515221	0.759078	0.76453	0.382049	0.982271	0.668351	0.0717783	0.438511	0.306098	0.304379
ANKDD1A	4.64454	7.17787	5.42836	3.2758	7.49538	2.84186	7.50592	5.78131	4.07099	4.96254	5.19518	9.4974	11.4241	5.97373	7.87169	4.2497	8.78768	6.97801	7.66675	10.2131	5.44033	6.54386	12.5786	7.58179	10.1169	7.35408	4.2365	9.01482	8.11731	5.55582	7.41044	9.54486	4.7401	6.44776	2.74681	6.318	4.59808	2.30426	2.569	6.30994	2.34894	3.40508	8.69696	9.01147	13.0101	0.125321	1.12708	0.708195	0.907846
ANKDD1B	0.151582	0.12441	0.130785	0.110032	0.050649	0.314175	0.124695	0.253374	0.277537	0.294189	0.167182	0	0	0	0.387938	0.310414	0.156135	0.257921	0.254865	0.239176	0.333802	0.0608349	0.0506419	0.212095	0.178887	0.144623	0.111085	0.325365	0.0996106	0.488978	0.0936843	0.453986	0.0816959	0.314979	0.178031	0.233526	0.128238	0.22699	0.228443	0.093366	0.171576	0	0	0.229426	0.159652	0	0.0590893	0	0.0177732
ANKEF1	0.656908	0.175811	0.468211	0.145127	1.03068	0.732565	0.610873	1.68287	0.366056	0.311801	0.756012	0.501484	0.319531	0.211894	0.520805	1.05279	0.764894	0.510275	0.555681	0.270394	0.825499	0.584591	0.801527	0.63941	0.353914	1.17175	0.879088	0.275875	0.469217	0.927918	0.617822	0.598783	0.600335	0.569747	0.838618	0.79202	1.44976	0.879831	0.161413	0.615723	0.339449	0.302814	0.504405	0.259371	0.0601636	0.0888434	0.484314	0.288312	0.341612
ANKFY1	11.947	4.67132	9.40585	7.50402	12.9414	6.647	5.31498	18.4823	5.72127	9.52432	17.7241	19.204	12.2717	7.06905	15.4568	13.9865	20.6549	13.1473	6.07782	7.34012	11.1657	7.43962	10.4082	7.58565	8.78594	9.58283	3.35745	8.16971	7.00941	10.9381	7.1587	9.29712	6.51488	7.68924	6.4915	3.96341	11.1606	4.60639	2.86803	3.40801	3.18126	3.4147	4.99987	8.24104	5.69146	0.707384	3.55448	2.4404	3.92664
ANKH	3.30807	2.20533	7.0622	2.04064	10.2496	3.2724	4.50681	10.6547	2.84888	4.75811	12.1713	6.19867	5.50387	2.41436	6.52534	9.3663	6.88218	5.72332	5.03131	5.72515	9.79339	6.86384	6.14625	4.5738	4.05056	6.63674	4.95873	5.06588	3.90952	6.50761	3.386	5.85451	7.54738	6.79792	6.37309	5.50933	9.51309	6.53692	2.14296	3.149	3.66301	3.02673	4.14497	4.27467	3.15367	1.22798	4.90937	3.41089	3.60817
ANKHD1	1.44823	2.64683	3.64555	2.05917	4.14562	1.68263	2.99679	3.89317	2.13222	3.22725	4.11667	3.17336	4.34286	3.71682	3.52489	3.68729	2.75277	2.68648	3.4212	6.14859	1.55349	2.59752	3.26216	2.76799	3.79263	3.1196	0.754954	3.15664	3.01204	1.58936	3.1189	3.30896	1.97949	2.97832	1.65708	2.00111	2.2483	0.670725	2.16006	3.65087	1.95189	2.0974	2.24123	3.28793	2.56319	2.33345	9.5915	5.3201	10.7601
ANKHD1-EIF4EBP3	0.846099	0.556741	0.918814	0.804785	1.03824	1.11116	1.22404	1.55449	0.707802	1.63502	2.02724	1.86037	1.22403	1.61138	1.21803	1.16507	1.27721	1.61962	2.3967	2.90024	1.77085	2.5731	2.42708	2.56165	2.85351	2.38001	1.0744	2.8964	2.41575	1.93611	2.93019	2.14084	2.05204	2.18253	1.799	1.38215	1.51798	1.14218	1.48398	1.49157	0.8545	0.63155	1.52002	1.6394	1.36745	0.805614	4.23995	2.92729	4.70677
ANKIB1	10.8082	5.21923	10.9734	7.69345	12.6555	6.1013	8.8911	19.7113	7.59154	9.05291	15.5686	12.033	11.9876	6.02929	12.9438	17.3728	12.6444	10.5527	6.91543	6.64331	13.5612	7.6424	11.2296	7.70816	9.23651	8.73411	5.31315	7.84982	6.09225	10.772	6.67996	8.2496	9.94293	7.20235	8.6588	4.95225	10.4049	6.66735	3.52803	3.8308	5.45778	6.1124	4.81311	6.16096	5.54463	0.439578	3.57535	1.61583	2.39254
ANKK1	0.0639274	0.078702	0.275784	0.0464045	0.448569	0.099374	0.420705	1.20214	0.17557	0.232631	0.0705063	0	1.07279	0.105394	0.24541	0.549833	0.131695	0.326322	0.414586	0.983471	1.10861	1.38543	1.92217	0.849754	0.282911	1.09786	0.73786	0	0.54612	1.10475	0.355589	0.717982	0.206724	0.398513	0.262786	0.344701	0.919401	0.205134	0.361284	0.433133	0.271348	0.112963	0.395147	0.725676	0.403985	0.0530279	0.29904	0.0496398	0.112434
ANKLE1	1.30298	0.40103	1.28482	1.01338	1.02623	0.759547	1.26326	2.39188	0.383412	0.541889	1.12913	1.50513	1.23646	0.690481	1.11652	2.2871	3.35528	2.0191	1.50896	1.2666	1.38342	1.45673	0.886169	1.59525	2.38892	1.73154	1.50903	1.59817	0.88682	3.28107	1.92696	1.49825	1.20385	2.03064	1.8036	0.752759	1.41727	0.955677	0.368188	1.0032	0.434553	0.493378	1.4793	1.21496	1.51939	0.480465	1.19348	0.775965	1.20252
ANKLE2	10.5716	8.68437	16.6145	9.00905	21.2131	9.53579	11.3951	20.6938	8.68847	12.3794	21.4996	15.7537	17.0644	8.74573	18.8812	19.0122	14.903	15.4873	14.6684	15.1247	15.025	14.8915	16.7724	12.4371	13.9473	15.1158	8.00955	14.7851	13.7134	15.1461	12.6807	16.7396	11.9574	13.0503	10.1612	9.92529	11.9354	7.46608	7.16942	10.5236	6.93815	6.0649	10.9173	12.517	13.3613	1.21374	3.27553	2.11318	2.94415
ANKMY1	2.1417	1.85281	4.83193	1.70171	4.69988	2.15951	1.66658	7.05704	2.34484	2.87522	3.76661	4.10547	4.12834	1.55075	4.47197	7.11219	3.90526	3.21327	3.1387	3.51061	4.67247	5.16594	4.80075	4.1407	2.52323	3.7692	2.64856	2.84212	3.26174	5.34163	3.12135	3.03383	4.28176	3.19343	3.22923	3.60045	5.21527	2.99044	1.24309	2.71856	2.56752	1.96896	3.18178	2.56258	2.85014	0.488773	1.45698	0.935325	1.35472
ANKMY2	7.44873	4.29855	8.73642	5.95613	12.6	7.37251	7.56363	15.6851	5.3274	7.66587	13.9917	7.5826	10.905	3.59777	7.4838	9.72426	12.3478	8.54023	6.87704	7.85069	10.8606	8.30266	9.15704	7.61319	6.64439	11.8261	4.09402	9.1184	5.96561	9.97606	6.94142	10.1523	7.90361	6.45726	7.17644	5.60324	9.64934	8.06692	3.4861	3.33347	5.08838	5.24434	4.62474	5.28467	4.78073	0.374103	2.41538	0.843494	1.41241
ANKRA2	19.4253	17.6093	25.6523	20.539	36.0014	20.5354	19.8847	36.4113	19.613	30.412	36.2355	30.4767	37.6472	18.3298	27.0952	34.382	27.4718	27.0214	22.1441	30.9708	24.6036	19.7784	26.2304	18.3968	19.4048	25.3271	12.3245	22.9259	23.478	24.7399	18.2595	25.6285	23.8338	16.5093	17.0194	14.867	20.2384	15.8339	16.4496	16.4277	18.1875	17.6042	15.8845	23.5397	16.9729	0.518127	3.15236	1.16404	2.28499
ANKRD1	0	0	0	0	0	0	0	0	0	0	0	0	0.352086	0	0	0	0	0	0	0	0	0	0.168226	0	0	0	0	0	0	0	0	0	0	0.104632	0	0	0	0	0	0	0.0712444	0	0	0	0	0.0176298	0.0245605	0.0434442	0.0353652
ANKRD10	35.8155	30.0227	45.5047	25.3905	56.516	33.7782	37.6068	61.0987	29.4225	48.1593	59.8542	51.5974	46.6758	31.5639	46.2847	48.0762	56.0491	49.7932	73.5164	66.6342	65.8251	63.7406	65.7376	57.6762	64.3994	72.6485	36.0894	48.4776	60.3702	72.0583	53.8091	67.9957	57.2615	52.4589	44.5869	59.9713	54.9646	38.4959	32.9534	48.9408	31.0536	36.339	49.046	47.8454	56.3534	1.16994	7.50217	4.27714	6.13267
ANKRD11	20.8008	27.3349	31.0974	20.7143	38.8131	19.0281	29.9219	43.4366	24.5365	38.3326	45.7142	31.7283	49.4879	37.6218	39.7302	34.0598	24.4288	29.7775	19.0192	24.6056	24.9269	20.152	23.4806	19.1494	25.0544	24.6714	10.9374	23.8841	20.9588	20.2839	22.738	24.8352	18.9533	21.3448	20.2421	13.6459	18.7552	14.5332	17.3907	15.6185	13.2925	13.7366	18.255	30.9457	24.1555	3.5989	9.56517	7.26463	11.8127
ANKRD12	24.6305	22.4961	35.1109	23.852	41.7703	24.6858	41.9507	38.8992	23.2931	34.0368	44.0745	28.9248	41.9326	23.4101	28.452	26.7325	28.7493	25.983	17.9633	22.4584	28.7578	16.3536	22.3224	15.61	23.0843	26.0476	8.71711	21.7934	17.2368	15.1237	17.0156	20.198	15.7807	18.4894	15.3796	11.4338	17.5919	12.5623	14.234	12.6161	15.3513	19.8574	13.3944	19.3732	16.6616	2.36386	15.0181	5.56406	11.1172
ANKRD13A	169.993	107.853	115.613	126.415	132.394	102.883	119.653	144.416	93.8328	162.992	157.282	150.703	139.545	133.107	164.252	88.29	170.559	160.676	84.344	89.8482	97.7595	69.1306	99.2871	82.2044	107.141	89.2326	26.1804	94.6765	90.8906	69.3517	76.7686	84.5441	62.0004	74.7415	75.7559	39.6506	70.8265	65.9395	96.0835	68.8111	87.5497	89.2211	59.1811	101.088	93.6745	4.46231	21.3118	11.701	26.0391
ANKRD13B	0.418241	0.308942	0.721719	0.303598	0.964269	0.422596	0.722514	0.891355	0.153154	0.730547	1.84513	0.695706	0.701867	0.379244	0.923208	1.54168	0.732363	0.373615	0.904135	0.742418	1.20883	0.981946	0.75454	0.760768	2.62832	0.678367	1.26432	0.763077	0.274843	2.13941	0.878869	1.22131	1.89347	0.469304	0.417535	1.35311	1.09688	0.34894	0.520008	0.489464	0.95865	0.184763	0.701702	0.522245	0.352406	0.121426	0.330151	0.248987	0.353083
ANKRD13C	3.93974	3.55983	8.91905	3.64694	14.3476	4.86007	7.64143	13.1406	4.86408	4.18262	11.3214	6.31291	10.918	2.44317	7.31928	14.9664	11.5785	6.31918	7.18845	10.565	10.0289	9.42161	11.9185	7.68718	5.56651	7.65567	5.04594	7.37034	5.0354	11.9677	5.65172	8.38953	9.70114	7.79601	6.79216	5.81894	10.8858	6.56461	1.55244	4.05185	5.00148	4.15147	5.01087	5.21075	4.987	0.269837	2.16629	0.963597	1.37312
ANKRD13D	140.482	132.629	122.589	131.938	111.724	170.302	136.933	143.832	121.649	155.775	163.101	154.266	167.053	111.743	168.896	118.606	160.925	169.193	195.955	202.194	149.084	140.664	147.115	162.159	204.181	193.356	115.194	197.485	176.648	152.843	207.457	165.556	157.329	161.745	160.061	115.974	129.317	156.729	153.699	182.775	110.621	95.2487	180.522	179.08	181.693	7.72212	16.0507	11.8483	17.4368
ANKRD16	2.00885	0.401048	2.20169	1.53704	1.25175	2.19435	1.25056	2.45033	0.745557	0.908835	2.33535	1.20416	1.89816	0.089511	1.35477	3.2688	2.23696	1.73215	2.15177	1.73477	3.49714	1.37275	2.23107	1.93718	0.913048	1.96843	2.14856	1.80635	1.07035	3.52785	1.30867	1.99195	2.3702	1.96305	2.83762	1.67288	3.26118	3.798	1.10461	1.97306	1.79755	1.82284	1.39033	1.171	0.629023	0.698729	1.10866	0.870498	1.43645
ANKRD17	17.1435	13.3459	16.6478	11.0127	20.5719	12.5206	15.1351	25.1747	13.6741	20.6678	23.7602	17.2701	19.8468	18.4521	18.0149	18.607	16.4934	16.5094	6.55929	6.51226	12.5397	8.0371	9.12336	8.34635	11.7312	10.277	4.74536	9.66572	5.72799	9.88647	7.33922	9.25275	7.82724	9.02761	8.81199	4.84451	10.2095	7.54134	6.57857	4.27304	6.31083	8.43242	4.7984	10.1451	6.27536	0.883776	5.23022	3.12719	5.06971
ANKRD18A	0.156594	0.077114	0.486395	0.363745	0.91043	0.0973689	0.0772906	0.667465	0.0860139	0.250731	0.518128	0.463075	0.350382	0.0258169	1.29246	0.461776	1.61297	0.479607	0.0902714	0.852439	0.103451	0.358224	0.565016	0.131465	0.110881	0.32869	0.0688545	0.100837	0.0823232	0.129895	0.174207	0.257948	0.101276	0.429519	0.0367834	0.120623	0.317947	0.221095	0.0353994	0.848786	0.159524	0.221367	0.0553105	0.142207	0.197917	0.025979	0.0826827	0.0405318	0.088121
ANKRD18B	0	0	0.048932	0	0	0	0	0.0355489	0	0	0.0312746	0	0	0	0	0.627146	0	0	0	0	0	0	0	0	0	0	0	0	0	0	0	0	0	0	0	0	0	0	0	0	0	0	0	0	0	0.0117667	0.0163403	0.0146792	0.0515381
ANKRD18DP	0	0	0.0415475	0	0.19308	0	0	0.0603682	0.13225	0	0.106219	0	0.269364	0	0.138644	0.177501	0	0.184355	0.104097	0.113971	0.795307	0.173932	0.241316	0.101066	0.34097	0.321603	0.185267	0	0.0632879	0.399438	0.0297613	0.108166	0.0778587	0.180111	0.169669	0.0370928	0.122215	0	0	0	0.0408793	0	0.34017	0.109325	0	0	0.0563138	0	0
ANKRD18EP	2.52406	0.932224	4.73665	2.10703	7.27415	1.56945	4.25653	6.09125	2.36847	2.15848	6.2636	1.57446	3.61802	2.08065	3.39136	5.03963	2.98985	2.57686	1.04581	2.09088	3.4913	1.21559	2.21356	1.85414	1.73139	2.52859	0.208094	1.01584	0.290266	2.09371	1.09199	2.4096	1.32635	1.80948	1.51929	0.340248	3.25641	1.82236	0.285293	0.233202	0.589255	1.78406	0.557203	0.859562	0.797534	0.143943	0.608802	0.326657	0.510513
ANKRD19P	0.0563568	0.346908	0.194499	0	0.395447	0.262817	0.231802	0.494561	0	0.615244	0.932349	0.156241	0.236436	0	0.432695	0.276982	0.290247	0.143839	1.34013	0.867003	0.930782	1.66241	2.42883	1.34053	0.598578	1.66685	2.41606	0.362903	1.14806	1.40244	0.801112	0.717349	2.64252	1.19448	0.529521	2.17057	1.23962	0.470187	0.191099	0.867815	0.287057	0.348548	0.547409	0.383842	0.593572	0.363197	0.791158	0.504742	0.368265
ANKRD20A1	0	0	0.25806	0.0620318	0	0	0	0.107131	0.117348	0	0	0	0	0.0352218	0.0820138	0.209999	0	0	0.0307891	0	0.0352845	0	0.214124	0	0	0	0.117422	0.137571	0	0	0	0	0.0690853	0	0.175642	0	0.108443	0.0274216	0	0	0	0.113253	0	0	0	0.0372328	0.105958	0.137768	0.0906291
ANKRD20A11P	0	0.042228	0.207163	0.0995943	1.03149	0	0	2.88105	0.0628021	0.0998555	1.21058	0.348675	0.143903	0.169649	0.131676	1.47508	0.4593	0.481497	0.766211	1.33951	1.27463	0.0825958	0	0.0479937	0.121438	0.261807	0.15082	0.14725	0.225403	0.995832	0.233192	0.359554	0.277297	1.28295	0.140999	0.34348	1.13171	0	0	0.169018	0.087356	0.121222	0.0605765	0.155746	0.0361268	0.128043	0.300846	0.496245	0.15685
ANKRD20A8P	0	0	0	0	0	0	0	0	0	0	0	0	0	0	0	0	0	0	0	0.0245066	0	0	0	0	0	0	0	0	0	0	0	0	0	0	0	0	0	0	0	0	0	0	0	0	0	0.0128104	0.0558946	0.0620647	0.031024
ANKRD22	51.6555	8.84887	7.93799	38.8182	13.5454	15.0465	11.0371	5.52663	15.7922	19.9482	10.1471	31.8828	2.14434	39.737	14.1643	28.143	89.5337	10.6401	5.31745	2.15483	4.19445	3.57698	21.5159	16.7618	4.1564	11.3381	4.58263	6.89121	12.1547	6.82338	11.3131	3.44432	2.94412	4.30146	5.34649	2.14083	13.7831	3.99782	15.4901	2.95147	4.88145	11.0075	5.75453	5.657	7.1666	0.458652	1.25558	0.471331	1.92579
ANKRD23	0.242104	0.198705	0.59185	0.234322	0.687613	0.156811	0.165967	0.961125	0.332458	0.440507	1.11258	0.857641	0.225714	0.166311	0.851959	1.48737	0.415625	0.875386	0.436142	1.33703	1.03296	1.06881	1.45592	0.818656	0.500003	0.808462	1.02018	0.562973	0.397741	1.00413	0.748154	0.574037	0.978624	0.654003	0.450217	1.42977	0.955824	0.12948	0.182432	0.845028	0.0685095	0.392159	0.427568	1.51154	0.339992	0.208474	0.571602	0.328896	0.34811
ANKRD24	0.296975	0.457014	0.640578	0.0538931	0.372113	0.461643	0.396985	1.02383	0.509758	0.297189	0.777902	0.377355	0.571045	0.183604	0.64128	0.501728	0.458842	0.426356	1.36422	1.01039	0.950306	1.13972	1.04177	1.09077	0.952843	2.0188	1.69346	0.836648	1.34169	1.46265	1.17009	1.33416	0.54019	1.15706	0.741185	1.00082	0.942151	0.714715	0.419587	1.55482	0.220596	0.295183	1.7701	1.22204	0.742867	0.138567	0.173649	0.201777	0.156693
ANKRD26	0.89933	0.514967	1.29926	0.409909	1.29983	0.76402	1.23875	2.49086	0.363787	0.83719	2.37591	0.927724	1.75489	0.31033	1.34484	1.43908	1.18485	1.12099	1.03989	1.55927	1.46805	1.17093	1.55119	0.892552	0.833023	1.63627	0.528782	0.78562	0.728425	1.44573	0.969463	1.17448	1.01449	0.756197	0.712355	0.660529	1.00854	0.751659	0.212758	0.592584	0.585915	0.739145	0.535577	0.949656	0.660845	0.880897	1.81031	1.27011	1.72432
ANKRD26P3	0	0	0	0	0	0.0469748	0	0.0757678	0	0	0	0	0	0	0	0	0	0	0	0.286089	0	0	0	0	0	0	0	0	0	0	0	0	0	0	0	0	0	0	0	0	0	0	0	0	0	0	0	0	0
ANKRD26P4	0	0	0	0	0	0	0	0.219168	0	0.127237	0.385632	0.323117	0	0	0.167783	0.214807	0	0	0	0	0	0	0.350442	0	0.154738	0	0	0	0	0	0	0.523598	0	0	0	0	0	0	0	0	0.148413	0	0	0.198453	0	0.0362544	0	0	0.0614952
ANKRD27	9.66265	4.76354	7.15118	4.15932	8.85932	5.73537	5.46148	10.6822	3.69706	5.5244	8.37173	6.64333	8.1313	3.78216	8.84732	9.71622	7.75321	5.9631	6.21621	6.85586	8.36349	6.86065	6.10318	4.42287	5.59557	8.14987	4.19522	4.58379	5.08533	7.62932	6.07648	6.71245	5.50402	6.01036	5.69915	4.72319	6.74358	5.64488	2.82003	3.32094	3.69758	3.51201	3.79009	5.20829	6.03499	0.442852	2.97336	1.85021	2.55845
ANKRD28	10.5017	7.07187	7.82823	8.07218	11.5162	14.2985	7.60907	17.357	13.3355	35.6	12.8496	12.3862	10.8962	23.8337	15.1252	13.2292	10.9992	13.6085	8.96837	5.78682	10.2656	6.47278	11.3965	9.80981	7.76981	9.49964	4.63057	7.99862	8.20776	7.41204	6.09909	11.9105	8.31133	7.1067	7.89695	6.87545	7.75051	3.9512	13.9344	4.19135	7.78985	6.01217	5.81369	9.64723	3.47493	0.235279	1.26171	0.753839	1.43645
ANKRD29	0.0259871	0.0319931	0.156952	0.0377277	0.0781489	0	0.299286	0.260629	0.0237903	0.132393	0.0573229	0.120075	0.109025	0	0.0249404	0.159651	0.0803027	0.165816	0	0	0.0858399	0.125154	0.0781379	0.054542	0.115006	0.12397	0.0142832	0	0.0170771	0.0718543	0	0.0583732	0	0	0	0.0400354	0.04397	0	0	0.0640263	0.0441222	0.0459204	0.0688417	0.0589988	0.0273706	0.021109	0.125536	0.0949894	0.136275
ANKRD30B	0	0	0	0	0	0	0	0	0	0	0	0	0	0	0	0	0	0	0	0	0	0	0	0	0	0	0	0	0	0.0383835	0	0	0	0	0.0326082	0	0	0	0	0	0	0	0	0	0	0.0135705	0.0481183	0.0431462	0.0879823
ANKRD31	0.0264759	0	0.274122	0.0192187	0.318476	0.0205782	0	0.497872	0.145427	0.0192691	0.262805	0	0.148101	0	0.177867	0.195186	0.190898	0.0675742	0.0953908	0.0939947	0.131182	0.223139	0.291895	0.0926133	0.0937355	0.126302	0.101863	0.0852443	0.0347967	0.0549044	0.0490898	0.0594713	0	0.099028	0.0310956	0	0.0671957	0.0849577	0	0.114154	0.0899044	0.0233921	0.0935156	0.0300543	0.055771	0.0109809	0.0309623	0.0137057	0
ANKRD33B	3.92163	12.7701	4.27709	3.0685	8.42371	1.47784	4.77619	2.63907	1.32104	1.63094	5.35502	6.69898	8.11946	3.20471	4.8553	3.90069	9.21544	3.87799	1.74935	2.77245	2.56553	1.86004	2.21198	1.94783	3.75653	2.73735	2.03413	1.84022	1.0152	2.18274	1.56336	1.32197	1.5097	1.14297	3.35971	0.967705	2.82937	2.58217	1.55428	1.25481	2.37798	1.66493	1.87386	1.56097	4.82775	0.112658	0.51619	0.360321	0.830057
ANKRD34A	0.49685	0.333643	0.818396	0.327873	0.362215	0.772344	0.520189	1.24575	0.78565	1.44642	1.29523	0.960035	1.45281	0.707434	0.823629	1.60944	1.11659	0.461129	0.781141	1.3363	1.00709	0.842929	1.17703	0.663597	1.03944	0.689512	0.819246	1.01799	0.682681	1.28012	1.2283	1.3866	1.02243	0.619457	0.477444	1.14816	0.993516	0.405828	0.816853	0.556421	0.613511	0.239443	0.757808	1.3331	0.237865	0.243536	0.93759	0.537789	0.762628
ANKRD34B	6.72753	5.99582	4.05961	8.77827	6.74373	2.56634	14.3279	6.82995	5.96992	3.84493	10.4242	5.72119	4.96379	6.63441	9.74425	2.53562	2.38072	7.74257	4.04476	3.22362	3.20382	2.01256	4.63308	2.25224	3.36085	3.78032	0.340273	4.0752	3.66151	1.34091	2.67841	5.37716	2.93626	1.90395	2.64188	0.731229	2.44419	2.35744	1.77273	2.41509	3.50379	4.23004	0.765351	2.95165	13.8671	0.0256772	0.325802	0.170927	0.36295
ANKRD35	0.296313	0.0607992	0.17044	0.179243	0.0495044	0.498998	0.203128	0.30956	0.316476	0.215656	0.381275	0.410742	0.0690632	0.203549	0.379171	0.18204	0.40695	0.252092	0.569383	0.175328	0.285476	0.17838	0.395979	0.172752	0.437112	0.612537	0.434297	0.848033	0.356985	0.682754	0.518881	0.887454	0.479098	0.246289	1.16005	0.456497	0.91916	0.855745	0.11164	0.182512	0.335397	0.305433	0.566912	0.280301	0.520148	0	0.0577539	0.0639133	0.138972
ANKRD36	0.683326	0.992248	3.06882	0.953889	4.72455	0.735383	1.85932	8.47864	1.17093	1.90003	4.00014	2.21825	3.57737	0.72216	1.68155	5.87722	3.23049	1.72169	0.770156	0.891586	1.75074	1.71928	1.77365	1.22579	0.930483	1.63825	0.86671	0.921411	0.932624	1.34438	1.01791	1.37749	0.934871	1.57283	0.473303	1.30916	1.49711	0.854592	0.396082	0.453267	0.356981	0.309608	0.990186	1.61103	0.442896	0.499754	2.73429	1.39663	1.73541
ANKRD36B	0.784916	0.452964	3.06869	0.730012	4.05697	0.705393	1.6344	4.61254	1.1003	0.999705	4.40963	1.88139	4.9052	1.01098	3.17799	5.36462	2.65286	1.5025	1.6261	1.27719	1.84326	1.0041	1.54881	1.04678	0.846703	2.12963	0.215705	1.1583	0.693106	0.898637	0.348675	1.37743	0.912169	0.642212	0.77783	0.755771	1.24507	0.267611	0.221796	0.34749	0.41646	0.541791	0.584804	0.94669	0.904209	0.917045	2.82437	2.86197	1.5652
ANKRD36BP2	0.30978	0	0.819656	0.13492	1.05579	0.128413	0.57762	0.932051	0.132344	0.150305	1.22998	0.725225	3.66786	0.017024	0.634246	0.380626	0.808346	0.263549	0.476209	0.855384	1.34729	1.71569	0.890049	0.650171	0.383862	1.06401	0.499439	0.110822	0.284996	1.37047	0.114875	0.402041	0.934962	0.978434	0.460854	0.731774	0.821162	0.927773	0.1634	0.648744	0.105192	0.419671	0.492378	0.679854	0.478533	0.107072	0.569076	0.311415	0.309508
ANKRD36C	0.368041	0.620033	1.33704	0.478073	1.98056	0.466724	0.74893	3.54545	0.602927	1.19832	3.54643	1.75427	2.51926	0.542902	1.65454	4.23651	1.97528	0.964067	0.223331	0.504309	0.895782	0.583055	0.815409	0.528518	0.308609	0.554438	0.106466	0.207891	0.254584	0.856954	0.215494	0.609154	0.125279	0.410561	0.250255	0.193974	0.360524	0.174041	0.240839	0.29828	0.31244	0.308059	0.239466	0.549716	0.367234	0.524928	2.78508	1.09118	1.48815
ANKRD37	1.09435	21.2393	10.3307	5.28029	7.67888	2.45165	5.93096	8.87717	4.06629	3.27956	5.53786	2.67698	8.73223	4.13905	4.63354	13.6835	6.43176	2.79309	4.22117	12.9505	6.3791	7.86682	5.87126	6.93553	3.13374	3.93075	4.24576	3.10894	6.81067	3.78234	5.2517	6.07312	4.99599	3.77216	3.47786	6.69418	9.476	3.18111	6.03915	5.90791	13.3342	6.37005	5.85486	4.7498	8.06828	0.172128	0.312964	0.333391	0.274689
ANKRD39	0.903643	1.15085	2.31211	0.746424	3.12351	0.920319	0.999688	3.1251	0.713152	1.0432	1.92454	1.55496	1.35085	0.79627	1.10649	3.33092	2.08624	1.23271	2.62706	1.73312	2.47026	2.77624	2.40477	2.31077	1.04804	2.02161	1.76402	2.10685	2.12956	2.56319	2.27248	2.21645	2.26718	1.63168	1.68347	3.12032	2.42525	1.81979	1.02138	2.7062	2.0104	1.349	1.78849	1.41486	2.13324	0.247095	1.14062	0.626852	0.960606
ANKRD40	8.01475	3.87937	9.57482	4.02775	15.2441	5.96318	7.97373	13.0104	4.70336	4.81107	10.275	7.02674	8.81331	1.46817	8.25074	14.477	9.38441	6.64381	6.0468	8.67399	7.07108	6.41255	7.6553	6.25413	4.54735	9.05197	5.40286	5.44038	4.6591	10.157	3.59867	6.41134	7.03318	6.06385	6.69786	4.96008	10.8661	6.83622	2.20668	2.23625	4.41965	3.17747	4.32497	4.86003	4.61755	1.11074	5.21131	3.37624	4.13566
ANKRD40CL	0	0	0	0	0	0	0	0	0	0	0	0	0	0	0	0	0	0	0	0	0	0	0	0	0	0	0.0249205	0	0.0595905	0	0	0	0	0	0	0	0	0	0	0	0	0	0	0	0	0.431785	0.411518	0.340137	0.41309
ANKRD42	3.53211	2.76719	2.66391	2.20535	3.59013	2.28455	1.78806	4.45899	3.00741	3.19984	3.62319	3.24126	5.9412	3.92966	3.84024	6.40363	3.96894	5.01182	5.33956	3.12762	3.01878	2.91441	3.09451	2.78213	3.62911	3.27569	1.87346	3.89681	4.47987	4.849	4.01489	3.55087	2.55595	3.04873	2.93	2.26414	2.7374	2.50459	3.01518	2.7385	1.61458	2.2696	2.46462	2.97208	2.28933	0.174155	0.921933	0.612561	0.609653
ANKRD44	56.5925	29.905	48.1572	47.102	72.4637	42.495	55.5751	77.1545	34.6024	53.6971	83.8035	68.6367	59.4379	47.9757	72.7616	51.3152	68.1188	66.4142	30.6642	40.0203	47.4831	31.7512	48.2244	34.2783	47.8874	44.6696	16.2149	43.0417	39.8297	37.5605	35.5535	42.1794	31.3112	32.3538	29.2525	22.8648	31.9656	24.1326	24.1155	24.2631	25.2099	24.6798	27.5044	38.0946	35.6732	1.76284	11.4618	5.12767	10.5642
ANKRD44-IT1	3.72872	4.39921	4.55763	6.54108	7.47539	1.69057	3.32294	7.40129	3.12906	7.46282	7.53949	9.47587	15.6433	5.37895	10.5865	6.29953	8.32153	6.54278	5.03786	3.86099	9.23746	5.23761	9.65436	9.13021	10.8635	9.19029	2.0494	9.50423	5.41106	5.04756	6.3374	10.4695	1.00481	7.36068	3.19326	3.11156	2.4973	2.29328	1.75606	3.15794	3.16541	1.64721	3.56693	8.11263	5.23632	2.28974	3.13415	2.23192	5.46655
ANKRD45	0	0	0	0	0	0	0	0	0	0	0	0	0	0	0	0	0	0	0	0	0	0	0	0	0	0.108869	0	0	0	0	0	0	0	0	0	0	0	0	0	0	0	0	0	0	0	0.313335	0.343549	0.148044	0.261236
ANKRD46	1.48391	0.456715	1.28032	0.49715	2.03098	1.50823	1.17375	2.39692	0.626986	0.602298	2.39198	1.02848	1.07749	0.352853	1.01333	1.47264	0.999386	0.910422	1.1721	1.01311	1.86167	1.5633	1.68748	1.27772	0.985056	1.41578	1.19202	0.796287	1.31268	1.71616	0.670202	1.23927	1.93788	1.10294	0.854655	2.02231	1.71408	1.33693	0.387058	1.21281	0.993247	0.655534	1.13394	0.971807	0.601119	0.159781	0.572718	0.322374	0.409164
ANKRD49	19.1707	18.0924	34.9506	32.8237	48.1602	21.9294	39.2126	47.5352	26.6918	30.0645	52.3136	29.338	39.1929	25.3158	34.9889	42.4801	32.2639	27.5302	15.5451	25.9196	29.0949	21.2951	27.3342	19.673	16.8847	23.9081	8.82807	21.6868	17.6122	21.4893	13.0128	22.2893	15.7648	17.3241	14.1346	11.3928	19.6055	13.3008	12.2451	13.4328	13.6354	13.5669	11.3964	22.0826	17.562	0.615368	4.70969	1.56054	2.60125
ANKRD50	4.41932	2.20883	3.04715	2.86523	6.51242	3.56699	4.0083	3.93028	3.64809	4.89328	2.99946	3.61274	2.69393	2.66217	5.76384	1.92603	4.90221	3.63929	2.84427	2.25731	2.05866	1.72814	1.53323	1.41376	3.94498	2.7569	1.45323	3.28358	1.82438	2.44127	2.06601	2.89887	1.74056	2.26046	2.89466	1.06199	1.88535	2.03625	1.13138	1.9194	2.0041	2.08578	1.56762	2.46543	2.58589	0.0509144	0.314729	0.2933	0.458382
ANKRD52	8.36066	4.54373	12.1364	6.42434	18.064	7.08368	7.49728	20.3489	6.48169	8.01722	19.8752	12.3202	18.1963	5.65013	13.8973	19.2267	17.1071	11.2221	11.7235	13.1251	15.8143	13.7731	15.7967	11.6851	8.78338	14.0493	10.184	8.36665	10.815	17.2859	9.03105	13.2532	13.7921	10.1186	9.27763	9.60224	12.6487	7.51674	4.00135	7.71295	4.98749	2.79502	9.1452	11.1152	11.0667	1.54202	5.20278	3.40761	4.60205
ANKRD53	0.328748	0.161891	0.794205	0.143182	0.527263	0.45993	0.270436	0.494561	0.240766	0.191409	0.145032	0.12152	0.183895	0.216797	0.0631013	0.807864	0.541794	0.167812	0.142135	0.0778079	0.325774	0.31665	0.197696	0.183995	0.34917	0.501848	0.216826	0.211693	0.25924	0.0454494	0	0.246149	0.212616	0.0819745	0.193055	0	0.27812	0	0.148633	0.040498	0	0.232365	0	0.223908	0.277	0	0.115336	0.0340365	0
ANKRD54	3.66442	1.82276	4.5988	1.85393	3.33931	3.71121	1.79648	6.17159	3.253	4.52574	6.00107	4.3099	4.29631	1.64764	4.93776	7.64055	5.10889	4.81803	6.61466	6.26379	6.9691	7.0636	6.71478	5.77468	4.09518	5.89761	4.84189	4.84644	5.37551	8.92957	4.75831	5.93088	5.56579	3.87646	5.15153	4.50489	5.10419	4.29962	1.92451	2.87264	2.95371	2.1584	5.42565	3.57145	4.21038	0.679975	2.26441	1.51191	2.32957
ANKRD55	7.47068	1.57864	2.78994	2.63052	2.79428	3.8999	1.78863	7.61829	3.36855	2.59685	8.05505	4.63687	5.06776	4.31999	3.04983	3.56209	7.52278	3.77078	2.69163	3.95857	5.61678	4.06104	3.24091	5.26553	2.2699	2.55321	4.62701	2.21386	2.27146	3.04451	2.06741	2.50462	7.39169	2.64134	2.88108	2.96321	4.05624	2.2899	1.32332	3.67435	0.80459	1.42847	1.77228	2.72132	1.70287	0.474032	1.90704	0.649367	1.1166
ANKRD6	1.75475	1.64478	2.06455	2.53305	2.09878	1.70483	1.60753	3.39975	1.36911	2.82995	3.82669	3.53803	2.25874	2.79436	4.70775	1.69055	3.3479	2.54468	1.52309	2.12377	2.0254	1.53653	2.25837	1.60429	2.71799	2.18786	0.679505	1.84045	2.20141	1.11649	1.20775	1.49303	1.70877	1.81485	1.21782	0.890878	1.88938	1.24133	0.946616	0.97029	1.28652	0.599005	1.39102	1.53921	1.15511	0.102262	0.360919	0.248241	0.396725
ANKRD61	0.132127	0.325327	2.39399	0.67137	3.04623	0.102694	0.434762	4.47229	0.604789	0.673131	2.62304	1.70941	2.95636	0.326747	2.02888	1.94813	1.63314	0.843064	0.285626	0.625435	1.52753	0.318161	0.662131	0.462183	0.584728	1.00849	0.944065	1.27622	1.04191	0.913327	0.32664	0.593577	0	0.988389	0.232771	0.407107	0.335337	0.0847954	0.448026	0	0	0	0.466685	1.19988	1.39161	0	0.309032	0.239393	0.232381
ANKRD62	0	0	0	0	0.0345975	0.026826	0.0283924	0	0	0	0	0.0637907	0.193067	0	0.0331242	0	0.035551	0	0	0	0	0	0	0	0.0610976	0.0329299	0	0	0.0226808	0	0.0213314	0.0775277	0.0558052	0	0	0	0.0291991	0	0	0.0212589	0.0586004	0	0.0304771	0.0391792	0	0.164049	0.240856	0.202237	0.25267
ANKRD63	0	0	0.125369	0	0	0.112937	0	0	0	0	0.160258	0	0.406403	0	0.418356	0.178536	0	0.18543	0	0	0	0	0.145634	0	0.385829	0	0	0	0	0.301326	0	0	0	0	0.170658	0	0	0	0	0	0	0	0	0	0	0	0.0849634	0	0.102223
ANKRD65	0	0.231998	0.162591	0	0.0629664	0	0	0.0787481	0.0575053	0	0.0692797	0.116097	0.0878439	0	0	0	0.0647018	0.0801613	0.452637	0.148671	0.0518724	0.151259	0.314788	0.0439458	0.0555979	0.179794	0.1381	0	0.0412784	0.173684	0.0388225	0.282196	0	0	0.0368878	0.0483862	0.531415	0	0	0.0386906	0	0.0554987	0	0	0	0.15345	0.348748	0.363106	0.402558
ANKRD9	1.28907	1.87039	2.87985	1.42031	2.35361	3.18468	1.53382	2.1932	1.45406	0.921431	0.939361	1.04235	2.60749	0.81594	0.77322	3.84658	2.18137	1.35129	2.17293	2.12479	2.60425	4.42056	2.67628	3.05982	1.38545	2.3939	3.83354	1.33406	2.55643	3.11875	1.46537	4.39507	2.79142	2.55426	3.2578	3.74136	2.78481	1.77277	2.13351	1.67307	1.48516	1.444	2.64245	2.76982	2.37598	1.04423	1.69818	1.29489	1.86116
ANKS1A	14.6044	7.05228	7.59079	8.18864	11.1511	8.93503	6.61006	11.2745	9.57546	16.1926	12.0536	11.021	9.81532	16.3096	9.96329	7.71105	9.16274	9.43093	8.7768	7.31107	8.08858	7.47365	8.26911	7.49542	11.0229	8.93486	3.26666	11.7292	7.82416	7.68971	11.2253	10.8911	5.8164	5.94755	7.29045	4.77397	7.24446	4.68008	9.63475	5.12996	4.86296	6.40848	7.37163	17.1331	8.79262	0.352728	2.1549	1.67499	2.96401
ANKS1B	0.0601044	0	0.0259291	0	0.105436	0.0934312	0.0247216	0.0941871	0.0275118	0.0546797	0.116007	0.0138859	0.0210132	0.0619321	0.0144209	0.0738502	0.0464322	0.0767018	0.0216552	0	0.0992677	0.00904571	0.0301203	0.0210246	0.0265992	0.0430087	0.0165175	0.161265	0	0.0727075	0.0185736	0.0112507	0.0728855	0.0187341	0.0352958	0	0.0762722	0.0192867	0	0.00925523	0	0.0132759	0	0.017057	0.0316522	0.11835	0.229709	0.188349	0.164759
ANKS3	1.09765	0.987516	2.38586	0.597585	1.92552	1.54222	1.45862	3.38725	1.60392	1.25976	3.81809	2.51639	2.18444	0.661219	2.37024	3.34578	3.1092	2.26277	4.68488	3.97183	4.88081	5.88355	6.34697	3.98729	2.76514	4.87379	7.34401	2.33342	3.59269	6.14298	3.07888	3.79322	6.24578	2.89494	2.55356	6.26008	3.71445	2.66876	0.620335	2.99041	1.6307	1.28685	4.58532	2.03674	2.8013	0.439779	1.0267	0.708418	0.875661
ANKS4B	0	0	0	0	0	0	0	0	0	0	0	0	0	0	0.0366254	0	0	0	0	0	0	0	0	0	0	0	0	0	0.0250781	0	0	0	0	0	0	0	0	0	0	0	0	0	0	0	0.120583	0.94303	0.740254	0.567063	1.02476
ANKS6	0.450599	0.785881	2.96444	0.327087	2.20196	0.81719	1.18924	4.11901	0.962521	1.63972	3.89294	1.96058	2.33677	0.464302	1.96404	3.76021	2.04992	1.77301	1.56936	2.51067	3.2869	2.98387	3.19898	2.86344	1.61192	3.18852	2.46629	1.30974	1.3078	2.86818	1.72896	1.79939	2.79281	2.83237	1.48844	2.5309	3.12906	1.60255	1.01862	1.60744	1.48229	0.630349	1.98945	2.00338	1.77971	0.171313	0.823366	0.437364	0.508514
ANKUB1	0.050759	0.12498	0.109488	0.294765	0.279846	0.335342	0.438433	0.540888	0.11617	0.535663	0.279914	0.703608	0.461395	0.313815	0.560217	0.280654	0.75811	0.485818	0.146305	0.180204	0.377248	0.137506	0.635925	0.230823	0.673903	0.217929	0	0.490285	0.100067	0.175436	0.172542	0.361054	0.123106	0.126569	0.178847	0.0781988	0.150297	0.211742	0.0573726	0.218853	0.064636	0.201811	0.0896429	0.403336	0.0534614	0.0210523	0.0816202	0.0525527	0.0982096
ANKZF1	22.4195	23.257	29.1793	11.8608	43.9947	26.8342	23.7122	41.3085	16.1263	29.8681	45.4421	32.7077	47.3325	19.5326	30.6336	37.485	33.3812	31.1044	28.4182	27.0772	37.2295	37.1563	35.6641	26.1476	27.7954	37.394	25.5398	30.3825	33.2468	39.3628	35.0599	32.1301	33.2212	28.6287	19.5891	23.291	25.3274	17.8721	11.842	18.3732	8.17983	8.05756	26.7954	36.7263	26.1002	2.43786	9.07887	5.52328	7.79914
ANLN	0.41438	0.374109	0.262187	0.721909	1.27382	0.193244	0.136351	0.72728	0.15174	0.140739	0.243746	0.382935	0.849918	0.159406	0.291639	0.407318	1.19511	0.141016	0.099532	0.457685	0.342192	0.249457	0.304567	0.328556	0.513476	0.105428	0.0151836	0.118593	0.399381	0.133672	0.153663	0.393003	0.669996	0.72329	0.194673	0.191517	0.397306	0.248209	0.249798	1.66753	0.445585	0.488153	0.341514	0.407668	0.581922	0.0343729	0.0726895	0.0357519	0.0388692
ANO10	17.7172	17.9059	14.5276	20.1578	12.8476	8.52115	10.5433	10.1604	18.6065	18.6331	11.0522	11.0603	11.8612	20.8455	14.6822	7.52657	12.5222	11.7859	7.35675	7.69517	8.56057	7.22398	7.87119	6.26346	11.2329	10.2202	3.17689	10.4176	12.4891	5.73266	10.0181	10.2786	7.41555	10.5747	9.62953	4.93633	7.06916	12.4793	13.2084	10.313	12.6672	13.9606	9.95828	10.9474	14.2601	0.464627	1.61641	1.3909	2.03317
ANO2	0.0796563	0	0	0	0	0.0619122	0	0.033287	0	0.0386491	0	0.0245372	0	0	0.101931	0.0326245	0	0.0677686	0	0	0.0438531	0.0799218	0.0532246	0.0743039	0	0.0253331	0.102156	0	0.0523453	0	0	0	0	0	0.12474	0	0.022463	0.136323	0	0.0327092	0	0.0234594	0.0703385	0.0301408	0.0279657	0	0.00776285	0	0
ANO5	0.726216	0.189648	0.322784	0.175718	0.352952	0.564445	0.162928	0.303473	0.282048	0.240245	0.242713	0.223703	0.18465	0.0544218	0.147841	0.162237	0.226675	0.252752	0.206149	0.234383	0.236247	0.357695	0.0882257	0.338709	0.175302	0.293947	0.120954	0.472362	0.10123	0.486785	0.285621	0.543752	0.177908	0.246934	0.310156	0.186467	0.465437	0.211848	0.0994954	0.0406644	0.0373639	0.194433	0.310917	0.199847	0.672167	0.00456362	0.0707729	0.0227842	0.0619271
ANO6	19.4419	7.94532	15.4695	14.9033	21.005	14.1549	11.9121	23.6907	13.7366	9.04177	18.7735	14.3509	10.1534	4.92101	22.3171	23.1944	20.0674	13.8466	8.16741	11.456	17.3041	13.3795	11.8048	14.0955	10.639	10.256	12.3818	13.4415	7.16997	18.6811	9.14909	13.8172	13.8914	10.8123	24.6819	7.89193	19.0925	16.2568	8.70798	4.47205	10.0501	9.78258	8.38797	8.76833	6.88232	0.748799	3.4378	2.62106	4.65299
ANO7	0	0.035903	0.0251619	0.0211692	0.0876997	0.0906668	0.0959607	0.10968	0	0.106124	0.0964927	0	0.040783	0.144239	0.195919	0.0358326	0.390506	0.111649	0.0420289	0.0345115	0.0240827	0.0351123	0.146146	0	0.0258122	0.222593	0.0480863	0	0	0.0806357	0.054072	0.0873429	0.141458	0.072719	0.0513773	0.0898565	0.0493437	0.0561481	0.0329628	0.161665	0	0	0	0	0.245725	0.0060477	0.0170524	0.00754839	0.0205164
ANO8	5.30373	5.21539	10.5624	4.50371	12.9401	5.98897	6.66793	17.1034	4.97754	6.50623	14.6791	10.604	10.2159	2.44722	11.5568	21.8862	12.0255	9.62038	10.6241	11.8028	13.828	11.8677	12.4703	13.4185	9.32963	13.1757	7.38851	7.5895	6.79522	17.6623	9.64826	12.4879	11.0024	11.9774	10.1664	8.94171	13.6584	7.68529	2.18677	5.54739	4.3892	3.30081	10.5448	8.14101	9.41556	0.518804	1.66767	1.15608	1.25547
ANO9	3.93334	3.22827	13.5748	2.09769	21.1356	4.36737	6.47132	21.2	4.16425	4.47902	36.4167	16.9133	20.0191	1.72044	16.1012	33.107	15.572	11.7463	17.565	22.197	21.1902	23.1794	31.4576	17.9521	8.02856	22.1336	22.2952	6.03055	13.2579	22.6947	8.05364	15.1662	19.728	14.1781	7.74656	30.3189	20.3051	4.36174	1.78438	13.2673	2.81667	1.91491	16.0431	14.5187	15.0774	1.78117	3.77845	2.1262	2.193
ANOS1	0.186323	0.0860193	0.04019	0.118344	0.0466928	0.307738	0.0766367	0.291979	0.106608	0.118655	0.128436	0.172184	0.0977111	0.249585	0.178818	0.0572336	0.119949	0.594437	0.050348	0.0551235	0.153864	0	0.0233431	0.195528	0.185529	0.0888843	0.0768059	0.0999837	0.03061	0.0160994	0.0719722	0.0174386	0.150629	0.116151	0.164125	0.0358809	0.0788143	0.119577	0.184274	0.143455	0.237261	0.205776	0.185094	0.0264382	0.220773	0.0241492	0.0817107	0.0241133	0.0655397
ANP32A	184.422	307.542	216.636	199.536	160.37	172.892	209.192	147.464	175.342	158.496	191.212	168.881	213.233	202.82	192.988	128.759	134.336	208.041	182.022	156.135	159.203	117.927	143.689	151.124	241.819	183.853	73.1577	212.317	226.989	106.481	211.648	150.135	158.864	167.158	177.027	115.113	112.699	159.486	189.316	159.088	237.99	252.358	162.558	193.329	249.056	3.43777	13.4823	10.804	19.6028
ANP32AP1	2.01032	4.37873	2.53505	2.13279	1.2401	2.40385	2.417	0.96932	1.69882	0.900373	1.70554	0.714527	2.37882	1.52969	3.56187	1.33004	0.637138	2.36812	3.45437	3.66002	0.638504	2.04805	2.32486	1.29824	4.24304	1.62295	1.69989	1.65965	2.13402	1.17584	3.05838	2.19994	1.50019	1.5424	2.36109	2.38237	1.5699	3.07656	1.74789	3.04799	4.2009	2.59594	2.32137	3.15973	6.18918	0	0.0595429	0	0
ANP32B	109.525	117.376	185.977	124.664	222.008	96.5011	120.451	222.391	95.9931	84.9392	192.681	143.691	203.761	46.4744	162.582	229.327	186.792	121.669	212.961	245.838	210.174	255.522	228.455	224.409	170.521	196.06	202.847	153.291	190.906	258.467	136.271	206.428	238.343	181.548	178.719	215.619	235.367	213.521	84.8305	241.645	209.66	167.044	201.751	132.685	169.725	21.391	55.0921	46.5382	44.4627
ANP32E	32.9863	34.4844	39.8291	32.4054	51.6768	31.4034	33.6917	51.4027	29.3966	34.0663	51.2688	32.9099	43.6815	23.3179	42.3134	56.6065	45.1287	30.278	36.1853	35.3832	45.6535	35.5831	41.6034	32.2632	37.107	43.6036	26.5622	34.512	27.5802	37.451	29.0999	34.357	41.7141	35.8419	35.279	29.3838	51.4864	37.8454	22.0789	34.4777	43.1778	38.7097	24.3681	23.3767	29.9388	0.831185	6.59991	2.84998	4.09998
ANPEP	533.233	489.405	387.588	478.82	361.403	222	541.672	250.228	478.918	414.811	436.823	513.219	558.452	382.586	355.503	209.513	320.509	517.617	533.818	440.859	400.246	298.715	329.331	350.988	544.063	439.852	218.38	484.056	391.837	196.024	355.418	425.833	340.037	421.574	394.41	208.932	257.907	502.851	204.102	499.267	322.943	351.649	411.877	348.071	808.551	17.4172	52.2848	49.9159	93.295
ANTXR1	0	0	0	0.0441877	0.02034	0.0157712	0	0	0	0.103375	0.0223794	0	0.0851287	0.0167266	0.0389478	0	0.0209006	0	0.0292431	0	0	0.0244306	0	0	0.0359195	0.0580789	0	0.0871086	0.0533366	0.0140263	0.0125408	0	0	0	0	0	0.0343326	0.0130223	0	0.0124982	0	0.0358555	0	0	0	0	0.00593239	0	0
ANTXR2	54.4351	13.1005	16.2125	21.5476	23.7471	37.9121	24.1003	30.48	16.8475	35.2307	37.1588	40.1906	18.0364	19.0426	29.5551	22.5499	36.8712	49.5057	21.4628	18.9489	27.1548	16.6536	23.1194	19.495	31.0275	24.7551	11.975	34.6589	20.6463	21.2524	27.5972	23.3228	24.3924	19.3339	28.3774	14.6947	21.8935	28.149	18.0605	15.3903	18.5103	19.7853	13.6189	16.7239	13.3003	0.733247	5.17858	3.23806	7.14265
ANTXRL	0	0	0.0924201	0.349897	0.161061	0	0	0	0.0490306	0.155917	0	0	0	0	0.0514008	0	0.110333	0	0	0	0	0	0	0	0.0474043	0	0.0883107	0	0	0	0	0.0802028	0	0.200323	0	0	0	0.103116	0.0605363	0.164944	0	0.0473198	0	0	0	0	0.0469751	0.0831759	0
ANXA1	329.545	159.1	230.074	356.311	197.436	190.39	181.287	342.558	323.556	524.896	180.043	182.925	242.902	188.746	320.255	353.593	379.425	221.612	185.59	160.561	188.691	166.447	180.584	186.173	170.915	136.328	84.9794	190.4	121.487	241.718	138.25	232.323	160.143	158.989	201.071	101.847	222.789	164.497	220.814	91.7789	148.999	153.077	84.0192	204.486	120.887	3.17157	23.7956	7.88885	12.169
ANXA10	0	0	0.158165	0	0	0.14248	0.226199	0.229812	0	0	0.10109	0.254107	0	0	0	0.337858	0	0	0	0	0	0.0551778	0.0918653	0	0	0	0	0	0	0	0	0	0.148198	0.114276	0.0538252	0	0	0	0	0	0	0	0	0	0	0	0.0267972	0	0
ANXA11	159.938	142.308	182.332	185.108	173.993	177.58	185.91	173.504	188.264	247.174	196.688	193.288	167.081	206.993	184.502	112.041	149.69	203.232	181.182	160.411	181.359	132.538	163.507	141.211	193.537	185.802	90.6297	204.754	170.614	119.552	220.305	181.134	93.9382	173.379	188.131	124.582	129.266	179.783	255.531	173.461	195.979	185.16	157.561	221.484	181.439	11.6605	29.9078	24.2174	47.2453
ANXA2	78.8632	33.2052	56.887	57.4649	59.4313	76.9781	48.3386	57.22	52.8466	20.8764	41.4345	43.6577	29.1377	11.3572	80.004	57.8851	78.9635	46.093	66.8777	48.3116	65.56	60.8799	52.8016	58.8206	58.757	47.7135	55.0455	61.7114	36.0667	103.135	54.7667	69.125	64.7903	32.2663	100.814	52.0635	92.7366	97.2506	19.402	27.128	54.4381	53.8962	52.5029	32.4972	53.8812	4.33077	17.2509	14.8436	15.9367
ANXA2R	10.0235	4.28474	16.696	7.73072	20.793	11.5778	19.1823	16.7545	7.39191	7.39638	20.3443	11.7715	12.1678	2.81159	12.6259	21.7238	20.7207	9.50472	15.2481	24.3001	22.7626	24.7651	27.2782	20.3069	9.24145	21.5838	31.869	10.2346	13.4024	25.5016	11.2714	15.2707	28.9243	18.1379	13.571	22.5733	30.8572	20.2365	5.50738	17.407	13.7093	9.22498	16.1653	11.2992	11.2903	2.30958	4.6873	2.3602	3.30734
ANXA3	165.273	102.334	33.0621	118.229	42.1164	163.104	48.5105	30.6036	216.387	283.512	43.9793	83.7356	25.8872	299.336	80.8326	29.1979	58.8382	105.249	36.91	16.1132	58.6029	12.9003	24.1745	22.8394	85.9967	73.5844	4.61497	81.4858	25.2664	15.4851	111.363	42.9646	30.769	50.8069	40.6269	9.93898	18.3483	37.3879	198.679	33.7865	54.2999	90.9419	21.871	93.7317	31.038	0.427001	1.3569	0.456649	2.34297
ANXA4	12.6878	4.05308	6.77056	8.59888	5.66597	6.04072	4.25404	8.72567	5.0507	3.54485	7.42782	6.08476	3.65796	2.4908	9.04597	9.1431	9.10482	6.54179	5.42707	4.71433	8.50364	7.0136	6.5692	6.3418	6.46654	5.92355	4.01556	8.66384	4.09966	13.1348	4.64549	6.97862	5.85779	5.22917	8.16586	4.22661	9.15681	7.09107	3.00751	3.50932	4.73463	4.21037	3.30533	3.51532	4.24331	0.419366	2.3638	1.52517	2.40083
ANXA5	205.825	97.5165	198.651	149.725	144.04	147.382	124.736	149.604	189.629	77.3696	122.862	167.746	146.751	55.6382	271.243	198.686	205.579	207.685	134.075	103.324	125.352	120.315	126.957	114.852	131.69	107.902	62.2499	196.341	110.327	192.679	128.528	132.019	107.803	84.2875	167.899	74.0866	185.057	154.507	123.499	53.2058	134.487	180.207	86.524	93.7681	171.928	4.25696	31.5922	26.2122	27.1114
ANXA6	54.3818	29.3119	83.9399	63.0007	73.9619	64.6267	66.361	151.007	55.1079	43.0535	111.114	70.9002	48.1466	21.6448	81.0039	143.527	92.4234	60.2995	63.0252	61.7841	98.4089	89.481	92.7537	94.333	54.2822	78.9811	81.9822	65.1302	53.8359	135.917	50.3871	91.2895	92.3319	70.0527	117.947	84.1101	116.713	106.568	36.0088	46.2763	75.9391	55.8077	65.1804	48.4267	49.9603	9.41798	44.4947	37.6338	44.4693
ANXA7	94.2996	127.096	123.971	80.4147	153.104	47.8551	80.3895	118.291	85.5845	90.2973	90.1796	89.0744	148.347	88.0664	101.584	108.094	104.065	76.7954	75.5196	81.0345	91.9609	64.8382	74.3311	63.2524	89.7824	80.2258	29.1521	84.3274	76.6878	67.2304	66.3869	80.8608	53.5755	63.3068	75.0057	43.9407	79.8754	79.3637	66.5754	55.2238	101.434	93.9292	47.0918	69.8261	93.2081	3.42918	15.8461	11.2803	19.312
ANXA8	0	0.0412649	0	0	0.436788	0.0521037	0	0.0840403	0	0	0	0	0	0	0	0	0.34525	0	0.821196	0	0	0.020178	0	0.0234496	0	0.063959	0	0	0.0220262	0	0	0.0250968	0	0	0.0196834	0	0	0.215112	0	0	0	0	0	0	0	0	0	0.0086757	0.0117902
ANXA8L1	0	0.214477	0	0.12646	0.0582109	0	0	0.0728007	0	0	0	0.214658	0	0	0	0	0.239261	0.148214	0.334761	0	0	0	0	0	0	0.277025	0	0	0	0.0401417	0	0.217403	0	0	0	0	0.196512	0.074537	0	0	0	0	0	0	0.122326	0	0	0	0.0204267
ANXA9	35.2904	9.40597	18.0495	18.9487	26.4404	30.8932	22.6709	28.5063	13.3226	41.5053	42.5336	30.0909	28.619	28.641	36.4005	12.4049	27.1691	30.5268	72.2914	49.0819	35.9025	30.9912	42.3899	52.1786	54.3404	50.1583	27.1952	54.2742	44.17	33.8883	38.9001	30.9865	58.2364	50.1226	35.5727	20.1779	17.1593	23.2322	27.5519	22.9134	14.9023	10.1255	40.3183	41.4024	41.4802	0.829919	1.64869	1.17711	2.46351
AOAH	185.058	96.6416	111.617	135.053	140.017	197.749	107.509	166.568	105.824	81.4787	124.048	139.094	81.5885	78.3218	138.913	101.859	157.084	152.589	67.9535	51.0116	88.7768	56.8845	86.4074	65.8756	143.483	76.34	41.4028	106.541	70.0859	93.4141	142.419	81.5567	85.5332	78.2845	109.091	61.3059	95.1118	97.7815	63.0022	46.1944	62.5027	97.5332	81.1412	100.872	77.6949	6.18525	18.0495	21.8616	36.2392
AOAH-IT1	17.1011	17.485	6.75223	13.0448	6.97312	34.4682	6.91465	14.1714	9.02181	26.1579	8.95098	18.2141	8.91746	17.6808	8.06705	2.8491	6.26963	7.02789	2.08861	2.74405	4.3084	1.39591	2.03354	1.0139	10.2618	4.97775	0	4.35505	4.38084	3.40609	13.6146	4.34047	1.87459	3.25237	4.08508	2.00942	0.980846	1.67416	5.89706	0.178531	3.44485	12.2922	1.02378	7.56754	4.88449	0	0.169482	0.225068	1.8352
AOC1	4.03916	1.12286	2.99785	5.35957	0	0	5.07338	0.163345	2.82299	2.6552	0.143705	2.24762	0.66811	0.501229	0.750285	1.76103	0.223681	6.26306	0.0625927	0	0.93251	0.026146	0	0.0303851	0	0.124314	0.381941	1.91111	3.13949	5.04374	0.0536855	0	0.0702235	0	1.27525	0	1.76368	4.43187	0	0.66879	0.81115	0.0767462	1.03549	0.295812	2.10423	0.360268	0.520612	0.607049	0.045832
AOC2	18.3773	7.84935	13.1055	16.38	12.5317	22.9315	13.4207	23.4305	10.0142	24.4753	42.4675	27.2649	15.9094	18.2405	28.9752	8.75558	17.8991	48.1008	31.1242	25.3723	24.1059	16.1432	27.1899	20.5535	31.3697	21.7083	11.2688	40.3854	29.041	11.8391	23.3727	35.7572	31.735	16.5218	30.0266	13.7226	14.9126	16.5277	12.2935	18.4421	11.4619	7.84226	11.3704	19.3001	21.3308	0.531467	2.37575	2.87989	4.70556
AOC3	7.34232	3.16374	3.38922	5.03661	4.7104	10.8428	3.59378	7.50182	2.68866	7.96215	17.694	10.042	5.13394	4.5091	10.9927	2.84177	8.54601	18.5523	9.31176	9.25368	9.79215	6.27651	12.6574	6.2668	12.9324	13.2749	6.39632	16.2328	12.5931	5.88744	7.9186	13.5514	12.7619	6.68255	9.42112	3.45001	4.59657	5.58385	2.40671	6.37667	3.67753	2.20562	3.63074	5.9593	6.14792	0.281677	1.40604	1.63404	2.60734
AOC4P	0.104818	1.09686	0.678277	1.02717	0.945629	0.28514	0.560465	0.788425	0.767656	0.953574	1.44506	0.823341	1.17266	1.12325	1.55923	0.386368	1.07966	1.67203	1.69942	1.48849	0.692462	1.48285	0.787913	1.0633	2.876	1.55008	0.345663	2.58735	1.23984	0.507186	1.10129	2.31521	1.44054	0.784099	1.16951	0.645923	1.01977	0.168173	0.0592373	1.09755	0.0444912	0.138913	1.15696	1.36832	2.20796	0.0347568	0.0774699	0.0276187	0.108969
AOX2P	0	0	0	0	0	0	0	0	0	0	0.0477641	0	0	0	0.0831258	0	0	0	0	0	0	0.0782129	0.0868109	0	0.0383313	0	0	0	0.0569178	0.0898084	0	0.0324262	0	0.161982	0	0	0	0.0277934	0	0.160049	0	0.038263	0	0	0	0.0359235	0	0	0
AOX3P	0	0	0	0	0	0	0	0	0	0	0	0	0	0	0	0	0	0.0491755	0	0	0	0	0	0	0	0	0	0	0	0	0	0	0	0	0	0	0	0	0	0.0474701	0	0	0	0	0	0	0	0.00997403	0
AP1AR	13.9367	4.74954	9.40336	4.30567	10.8765	8.62078	7.21997	12.333	5.51844	4.42226	11.4884	6.64012	6.54157	2.94167	6.2943	11.9098	12.8651	9.10803	8.23563	7.59007	14.6549	8.62216	9.42499	7.99584	6.8293	7.49963	7.55398	6.1589	4.88024	11.8672	7.03387	6.89655	8.10905	5.59154	9.43029	5.49771	13.1775	12.3176	3.32494	5.64362	7.40989	5.96499	6.98361	3.83192	4.1649	0.20001	1.66368	0.811331	1.20435
AP1B1	27.2069	13.903	26.5871	20.0543	34.8275	25.8327	21.4663	34.7585	21.0387	16.3121	31.3423	24.1833	26.7473	9.87947	34.459	37.6495	31.3075	24.5973	29.719	24.301	31.8338	33.5902	31.0084	28.8018	23.7966	25.6278	22.6546	25.1682	22.0196	51.2788	23.6419	35.8391	26.6497	20.2415	35.2627	26.6298	35.9993	32.0826	12.0661	19.2085	21.0618	18.7763	26.5556	21.1224	30.7896	2.84921	10.0928	9.85649	11.9692
AP1G1	20.4806	56.6663	45.5732	36.4312	62.9543	14.0138	57.076	53.9867	38.8834	45.796	47.9125	38.5798	87.5309	60.4735	47.5859	38.5273	30.5062	28.2788	32.5461	47.5784	30.1282	28.5924	36.6879	34.9001	45.3587	37.9261	8.81246	34.4317	39.9981	22.4591	29.4572	40.1377	24.3589	33.0592	17.5254	18.6074	21.1271	10.9015	25.0468	29.6739	18.1698	22.7993	30.5065	63.8909	53.3061	0.836693	5.99404	3.43695	6.53463
AP1G2	15.4356	12.1845	23.5816	14.9803	26.3834	14.7672	18.1056	34.2941	15.4315	27.9185	44.1406	33.0238	29.0956	14.7487	25.9994	37.5764	33.8075	27.5343	26.1322	21.9426	31.7175	29.9497	29.1552	26.5843	20.5677	28.2133	13.4603	25.5855	18.2929	37.6025	22.0414	27.6403	22.3876	22.1869	21.0137	16.8611	24.3854	14.187	14.7522	13.2897	10.16	7.68054	20.5407	30.0413	20.4676	5.33179	12.3028	8.49639	12.5129
AP1M1	15.8444	14.4697	15.8244	18.3888	18.7787	15.4858	15.9336	19.3852	17.3722	17.1417	22.2039	16.949	17.0021	12.3179	17.8349	15.0803	20.201	17.8306	16.0391	14.3465	18.2569	14.3249	14.2587	14.804	16.9903	17.1789	9.29925	16.9427	16.404	17.4472	15.5352	17.6092	14.5189	16.5988	18.9755	10.2642	15.9366	17.9637	14.3297	12.2792	17.1789	14.1317	14.4503	16.8839	20.1692	3.35024	6.50046	5.08929	8.03813
AP1M2	2.85057	1.10823	2.00642	3.26718	2.48146	1.86575	4.87502	3.57361	1.85419	1.41949	2.89573	2.63426	0.944144	1.29858	2.80775	5.53026	2.31804	5.83953	3.02707	2.39686	4.95576	2.48375	1.87963	3.88359	4.24934	1.43142	1.03076	3.54238	4.58447	1.60748	0.880889	3.87554	2.3045	2.15111	4.53736	1.56016	2.79235	4.66984	1.61099	2.44887	0.82787	1.39183	2.25217	1.70308	5.45161	0.233344	0.307043	0.252414	0.817992
AP1S1	18.1595	5.0069	11.5878	13.5251	9.2912	14.6289	14.0047	20.2756	11.6024	6.53937	14.291	11.8869	7.8037	3.43047	15.4311	19.6397	16.5616	8.69028	16.425	16.5651	24.6028	18.1061	20.5705	16.9393	15.7381	14.8893	23.2888	15.632	12.9277	25.7592	14.7306	16.9252	21.5623	10.6128	26.0491	21.2008	26.3249	24.7046	6.52113	14.8554	15.3358	13.621	15.2836	9.77009	13.3485	0.921843	1.5485	1.32196	1.53038
AP1S2	60.3911	27.105	41.2203	31.2227	45.5031	61.5993	30.6266	44.0377	34.0832	19.5344	35.4687	42.2921	27.5892	19.245	68.1675	37.7282	76.6652	44.8674	30.8162	36.4836	44.023	32.5766	38.7094	37.9882	38.235	30.6237	23.794	37.6337	29.8504	68.7847	35.4706	35.9102	35.9979	23.4016	49.1379	23.1523	64.3278	60.7458	16.9164	13.7515	33.4697	32.3202	23.6735	23.6585	31.5264	1.21182	9.4383	4.92229	7.29849
AP1S3	0.620293	0.525011	1.27108	0.281417	1.43788	0.512249	0.478376	1.74966	0.425893	0.451447	2.47997	1.18227	2.38548	0.223704	1.52548	2.04829	0.918451	0.544213	0.782204	1.37635	1.28059	1.49367	1.43768	1.03065	0.583336	0.70278	0.617934	0.249644	0.305714	1.28633	0.527131	0.841802	0.689514	1.25671	0.432562	0.328493	1.04953	0.422968	0.175278	0.334307	0.92152	0.342527	0.479267	0.484089	0.694149	1.0881	1.97384	1.06057	1.69784
AP2A1	41.4164	37.2185	39.2241	35.7569	48.0833	39.9098	23.2445	44.4464	33.2737	46.534	42.1391	45.0474	46.8449	45.3017	54.1093	38.242	43.0319	49.0002	33.5386	33.2815	38.6393	27.5163	36.8663	30.2505	39.0613	35.2211	15.0191	44.266	35.0032	47.5576	40.7723	42.5131	28.6158	30.4943	37.9152	16.7194	31.4556	29.712	27.3664	24.399	23.3752	19.177	32.4467	46.7985	50.4816	6.74199	16.8245	13.544	17.9197
AP2A2	10.2531	7.57367	11.5078	8.94372	13.6462	12.0408	8.42028	16.6991	9.18132	9.0048	15.5275	15.6538	13.1095	8.55137	12.5689	12.111	12.4425	13.1284	11.7343	11.5218	15.6248	14.3884	16.6322	11.682	10.158	15.2408	9.85009	12.2061	11.7089	17.4864	14.644	16.2959	14.4325	11.6876	13.9142	13.4597	14.1993	11.6895	6.79761	10.8051	7.19738	6.94261	12.6905	11.5215	13.4307	1.3999	4.218	3.65772	4.46777
AP2B1	32.179	14.8224	34.4125	26.2824	33.0026	26.9165	24.6525	51.7575	22.4649	28.8845	42.1301	31.7197	28.8679	23.0434	32.9628	47.0157	41.0599	25.1699	27.3363	29.9205	45.988	34.8956	38.2636	35.2392	27.4742	35.944	32.9185	30.7061	29.0867	43.1862	28.7633	37.5505	47.2864	31.5773	42.0232	30.7566	40.5944	36.3722	22.5159	24.2835	26.4442	24.06	29.4781	26.4643	25.0849	4.31713	17.8687	10.5785	17.1404
AP2M1	116.81	96.559	122.628	127.986	113.416	126.753	113.528	148.015	118.796	92.9182	120.089	101.718	92.054	84.3435	125.042	117.694	115.606	113.371	112.959	102.983	131.672	97.4385	100.905	104.368	100.082	107.649	79.7102	104.152	98.3316	123.954	99.2799	111.569	112.134	97.8302	140.575	79.9179	113.622	141.751	100.69	90.2529	117.365	98.7925	97.7808	97.2383	114.312	18.6909	38.5409	35.2781	40.1573
AP2S1	69.9811	48.5971	69.4622	75.137	71.7128	87.9518	71.7597	72.458	61.3886	35.7518	69.3358	63.68	46.888	28.0402	74.3651	71.2556	81.7208	59.33	127.614	95.6186	88.5363	116.47	99.153	111.147	77.9863	79.6942	164.997	84.7296	101.006	156.644	96.7434	94.5065	121.66	73.1541	142.29	141.673	115.522	131.421	48.3629	115.025	96.0636	86.8893	110.939	57.7541	114.975	14.0879	24.2213	17.4576	20.6734
AP3B1	20.7661	17.5098	21.7004	19.2795	25.9176	18.4889	21.1758	29.3659	18.8235	21.4466	26.4865	24.1243	26.0537	18.7475	26.7982	23.9241	26.3745	22.8183	12.9664	15.9977	15.4412	11.6122	13.5035	12.0802	16.1077	15.434	5.15735	17.4588	12.0487	16.1764	12.3148	15.9398	11.3879	11.5006	15.3302	8.85557	15.5114	14.3478	13.5078	7.27702	13.4435	17.3236	8.60675	12.5859	11.7973	0.598375	4.09177	2.66532	3.96396
AP3B2	0.510577	0.0448985	0.0629325	0.119129	0.127952	0.864548	0.165005	0.251461	0.48411	0.371596	0.181003	0.623493	0.127503	0.841765	0.157504	0.156836	0.751302	0.581759	0.118258	0.237371	0.240932	0.164661	0.14621	0.216873	0.306655	0.521932	0	0.293554	0.119829	0.0504195	0.383178	0.16384	0.206384	0.136408	0.160625	0.210694	0.154267	0.117027	0.0824431	0.0449267	0.154801	0.0805548	0.418649	1.42826	0.153646	0.0741357	0.0645022	0.0482601	0.115988
AP3D1	31.0454	22.9086	33.8902	23.7534	44.3801	25.3737	24.2697	41.9901	27.0265	32.5309	43.2152	38.0271	34.7054	25.0511	35.3098	39.7803	33.4873	37.1823	38.2945	33.8639	35.9398	37.1001	40.2186	30.151	36.4558	40.0884	21.5465	37.0854	32.8066	41.9073	37.8862	43.0541	32.3314	29.4265	35.7943	25.7411	35.8892	33.376	24.8684	28.1964	26.0115	19.2858	30.9896	32.2645	40.03	3.09107	10.2209	8.11049	11.4227
AP3M1	13.5687	6.60578	13.7674	9.19689	17.4875	15.0223	13.9813	16.5878	7.35531	8.17828	13.292	12.5391	11.1573	6.57673	15.233	13.7034	15.1626	8.7833	6.96363	9.34177	10.509	8.33749	9.77023	8.88348	10.3686	10.8552	6.79379	11.1554	7.21815	11.5931	7.88255	9.40231	10.9921	8.16081	11.449	6.75155	10.2195	11.4124	4.12787	4.27395	5.86674	6.32922	5.13494	8.19559	8.01841	1.28221	8.12876	4.88296	7.47387
AP3M2	2.51401	4.46337	7.85441	3.05431	15.8366	2.50934	14.346	10.1849	2.4953	2.65786	9.04786	4.47529	9.88102	1.24342	9.85418	16.2577	5.75145	4.35645	4.67191	8.39284	6.46855	5.73512	6.60429	6.2947	3.18549	6.0596	1.75993	3.60695	4.05188	3.98781	1.91359	6.34057	4.1076	3.62929	3.57428	3.85267	4.32086	2.95511	1.01698	2.18418	2.47119	3.15643	4.74365	4.74631	4.79401	0.296343	2.15085	0.986335	1.0891
AP3S1	59.9832	76.9791	67.9743	67.9322	70.227	47.0251	55.0256	71.3565	61.0933	62.1762	59.9702	54.7116	61.442	53.4271	68.2832	49.1342	64.2989	57.8578	59.2024	61.0279	54.5086	44.4261	46.5338	47.4508	58.8371	56.9321	27.0598	72.7921	62.59	44.2635	48.7556	61.6717	45.4275	44.9359	54.9566	35.6837	49.4715	52.1607	69.4423	53.9	81.0774	74.287	37.1455	50.5224	68.3731	0.592379	4.28173	1.98944	3.67205
AP3S2	5.86155	2.45707	3.36641	2.91054	4.16343	3.17232	2.85465	3.13318	3.44021	3.0752	5.19562	3.65548	2.76589	2.77164	4.53833	2.38597	4.01889	4.31373	4.30149	3.46828	4.54348	3.51783	4.27097	3.10703	3.96267	3.80836	2.57931	4.94002	4.58442	4.56138	5.07844	4.60423	3.80838	3.94542	4.77256	1.62046	4.13745	4.41953	2.25585	2.04884	3.09857	2.23992	2.4133	3.65346	4.81013	1.01983	2.43677	1.76269	3.77201
AP4B1	5.2278	4.68421	8.56741	5.05229	9.55054	6.20309	8.37201	13.9608	6.25847	5.85351	12.3504	10.0624	10.6851	5.02341	11.5486	16.3816	12.8089	8.44785	11.591	13.8374	11.7251	14.637	15.5019	11.6864	7.14606	13.3992	12.8705	9.09655	9.798	15.2674	10.8975	12.9705	15.5549	9.48754	7.24809	11.9617	10.5988	5.89618	4.44046	8.8027	4.01786	3.25236	9.42378	12.6413	9.4484	0.758325	3.1741	2.35856	2.80775
AP4B1-AS1	1.05359	0.589584	1.57015	1.0429	3.07235	0.81889	1.18187	3.00187	0.613788	1.39418	3.48604	1.94727	2.411	1.26327	0.735381	4.35436	1.47986	1.34453	0.414108	1.13347	1.02823	0.691918	1.91995	1.20615	0.423877	0.456916	0.579078	0.308384	0.755294	1.65521	0.769555	0.573723	0.929185	0.955329	0.562464	0.368896	0.56721	0.368816	0	0	0	0	0.761189	0.978532	0.504399	2.27017	3.63312	2.82524	3.48191
AP4E1	3.85925	2.11164	2.9598	2.39185	5.49741	4.19239	2.8591	6.42256	2.33469	3.17012	4.92849	4.63006	3.53486	2.13946	3.44389	5.68469	6.4393	3.34091	3.18749	3.95276	4.84566	4.00798	4.90852	3.3631	2.65676	4.78024	3.1135	3.63322	2.52124	7.50391	2.53862	4.02179	4.30589	2.56056	4.54589	3.00753	5.72793	3.64997	1.45403	1.48742	2.87388	2.71184	2.82989	1.99829	2.75736	0.55276	2.20881	1.06868	2.0582
AP4M1	2.5324	0.822721	2.36705	1.73613	2.43273	1.72225	1.79388	3.52749	1.15917	1.81748	1.47409	2.53525	2.16421	1.04376	3.44307	4.14875	2.60846	2.0647	3.04135	2.3725	3.07877	3.09136	3.66621	2.43606	1.99239	2.6846	2.24247	3.13308	2.86602	4.37631	3.39113	3.34456	2.04728	2.36799	3.05689	2.24872	2.8863	2.86672	0.954119	1.21319	1.70194	1.21195	2.5157	2.9146	2.1486	0.449448	1.12637	0.710286	1.36276
AP4S1	1.4486	1.24555	2.83698	1.58564	3.54955	1.46547	2.005	4.17976	1.5998	1.45592	2.89104	2.14613	2.34735	0.70131	2.91292	4.97241	1.61053	1.58454	1.69003	2.12243	2.46845	2.46391	1.82062	2.84731	1.79095	2.85195	2.55286	1.40662	1.37502	3.03583	1.52059	2.16927	2.67679	2.06408	1.75537	1.70034	2.76227	1.66751	0.831668	1.20384	1.5616	1.4424	1.23854	1.46168	1.64682	0.955988	2.05768	1.15028	1.62913
AP5B1	294.02	188.87	216.45	283.142	297.704	244.302	247.888	227.512	306.995	403.151	253.537	353.825	284.736	390.858	376.105	180.568	251.327	194.721	56.4182	68.6736	159.9	64.445	97.7446	92.8141	192.986	118.012	20.3211	154.127	95.4379	78.4617	132.176	84.7296	67.4825	101.059	113.121	42.2278	92.6388	96.6624	205.126	61.4937	77.5738	99.9507	80.7506	221.918	134.058	7.61389	20.1387	14.6992	35.2613
AP5M1	8.07863	2.25897	4.43063	4.14381	6.48868	7.07135	5.16769	7.82744	3.6862	6.00944	8.95218	5.71106	5.88044	3.46627	5.74767	6.63834	5.61751	5.69136	3.17695	4.25235	6.08202	3.88914	4.54655	3.11119	4.28574	4.74135	2.7804	4.89581	2.81349	4.87089	3.43363	4.17886	4.65619	3.05025	3.80876	2.38513	4.21497	4.66128	2.57806	2.1662	2.36899	2.8258	1.80029	2.95076	2.32178	0.216678	1.7174	0.867413	1.33569
AP5S1	2.17814	0.595899	3.34099	2.08617	2.48663	1.787	2.93655	3.18573	1.52321	1.71735	3.36989	2.65585	2.1576	1.74563	2.75818	3.08516	2.2124	1.46702	2.11452	2.86401	3.27263	3.15062	3.45654	3.17466	1.68689	2.68427	2.89315	2.07791	1.9681	4.28689	2.20625	2.69548	4.15764	2.56477	3.23328	2.67984	3.58303	2.64043	1.36775	2.21739	2.13158	1.33642	2.53776	2.57555	2.67646	0.921819	1.83519	1.21672	1.65414
AP5Z1	24.5881	29.2236	39.545	24.4535	47.0936	27.5209	36.6294	41.2898	24.7189	30.3339	39.3578	36.3227	58.1755	29.6936	33.2988	35.8745	33.0081	37.0578	45.0144	57.8439	35.6272	39.2498	38.5419	36.0092	34.6317	42.5022	28.268	37.3858	41.9349	40.2967	40.7971	38.7164	37.4848	37.7585	29.0758	41.6133	31.6791	23.7017	22.135	40.5001	18.3881	15.9392	41.9042	46.459	60.3781	1.66882	5.10405	4.0086	6.01755
APAF1	73.0028	16.7546	21.7628	32.4875	22.863	46.261	22.5461	46.4181	29.5128	57.7626	61.846	58.0112	26.8443	53.7206	51.3777	22.7343	46.5536	57.1944	14.9975	13.7938	34.0622	15.8672	24.3754	22.0396	40.2077	24.406	6.42958	41.9243	18.3832	24.738	28.3745	25.6005	15.2129	25.0848	28.4774	8.68742	18.8692	26.2561	29.127	11.6683	9.62772	15.0487	11.1642	31.4694	14.4887	1.15885	6.27883	3.53306	6.3996
APBA1	0.0145892	0.035922	0.138464	0	0.10237	0.0566966	0.0480056	0.292635	0.0934915	0.0530899	0.241359	0.404464	0.0816091	0.0120263	0.308034	0.179257	0.135246	0.0744716	0.262819	0.0517945	0.493955	0.158089	0.160845	0.387853	0.296997	0.125275	0.208484	0.250521	0.0575228	0.131102	0.0991843	0.0873889	0.141533	0.0727574	0.145646	0.16857	0.135767	0.15917	0.0164901	0.071889	0.0247703	0.103119	0.0772958	0	0.0768296	0.0367319	0.0725108	0.0717475	0.0766435
APBA2	1.71669	2.91714	10.6602	2.21145	17.5233	3.00683	7.89631	26.0376	4.5819	6.89809	20.3469	10.0101	16.602	2.7505	8.35373	12.834	9.14008	6.91163	5.50561	8.41223	16.6721	10.7275	15.9699	9.70951	4.79373	16.7017	9.2626	5.76075	9.80337	15.0756	6.50041	9.03376	13.6046	10.7618	6.21906	15.1233	15.1981	6.70344	2.97886	13.4034	4.18729	2.09352	10.0347	10.4571	11.969	2.46282	4.97412	3.65935	4.83196
APBA3	12.5549	11.298	13.85	10.5673	14.2931	21.7236	12.2952	18.7749	9.30434	7.48398	16.2867	13.9226	15.6763	4.92826	10.9304	20.6417	15.7031	14.496	13.9365	13.9023	16.4156	15.0081	15.6393	14.5973	11.3769	18.3956	8.36275	12.961	13.8291	17.1918	11.4545	12.3325	14.983	12.7461	15.0264	11.0525	17.3989	13.9278	7.19673	9.50068	10.7851	7.73838	12.3005	9.87444	15.0494	1.92748	4.46159	2.74379	4.62901
APBB1	3.0721	4.28899	13.663	2.41394	20.0643	5.73555	9.45738	20.6066	4.84198	5.57814	19.8056	11.0925	16.3432	2.66295	9.96971	23.5821	12.6575	8.73006	8.46687	15.1043	17.4446	13.2699	14.3795	12.2308	5.35415	16.1359	11.3147	5.40448	9.01175	17.2076	5.77437	9.74631	16.0793	10.5034	10.0805	12.8811	15.326	10.1628	2.57743	11.5095	7.44755	4.14137	12.1934	7.83746	8.37268	2.45636	5.02789	2.72159	3.29758
APBB1IP	384.149	167.283	190.127	191.816	149.044	373.545	140.159	197.122	208.225	411.692	253.16	276.041	140.079	400.267	218.171	120.974	182.072	388.489	193.269	134.583	191.239	136.775	181.764	161.286	307.922	328.619	128.43	330.03	137.323	178.682	409.169	213.192	204.116	254.66	261.627	142.876	159.494	259.415	370.07	152.843	204.175	213.971	168.501	221.728	154.45	11.5152	45.5805	37.2866	76.3531
APBB2	0.358933	0.0789085	0.35393	0.102358	0.334097	0.278978	0.189814	0.241058	0.445945	0.848999	0.339318	0.260618	0.143414	1.13068	0.479805	0.299264	0.105632	0.31082	0.480335	0.500611	0.201132	0.409004	0.295506	0.260079	0.771538	0.379146	0.0915938	0.564069	0.690759	0.283557	0.665509	0.316741	0.37308	0.2717	0.301115	0.17774	0.162673	0.296169	0.652017	0.323728	0.195883	0.396407	0.294308	0.72758	0.283532	0.0772013	0.0636603	0.0800402	0.124096
APBB3	25.3209	26.0892	36.0201	17.6227	28.7024	19.9273	26.4289	28.7853	20.8541	28.5675	53.0008	40.0475	34.6485	28.9899	33.403	35.2377	27.6238	40.9995	32.3063	28.6759	31.5147	35.2396	34.5654	24.3497	36.5092	40.0476	17.3589	26.1038	31.6685	42.2834	46.0508	43.7279	32.3562	26.1946	24.7292	24.3982	24.8381	15.7843	10.5658	21.382	11.6723	11.6268	27.0873	35.5426	38.2829	1.64681	4.11948	3.29788	4.42329
APC	18.7178	9.50019	13.7999	15.6029	16.6082	16.7481	18.4618	19.6661	12.7966	24.6025	23.3534	18.3708	15.8325	16.7722	17.1438	10.6626	17.2859	20.6835	11.2847	11.3913	13.7151	7.89249	11.7218	10.76	18.6351	14.2664	4.36607	17.9106	11.1246	8.41658	13.5735	13.615	9.80021	11.7682	10.0589	5.18315	9.05835	9.44211	12.6909	6.52931	7.95633	9.46016	5.14003	12.8516	6.21521	0.35162	2.20145	1.11636	2.4561
APC2	1.15903	0.324295	1.10229	0.898694	0.990186	1.15677	0.942608	1.8658	0.940478	1.32282	1.48167	1.05891	0.699909	1.3897	1.12498	1.26227	1.43803	0.974852	0.759253	0.685796	1.26166	0.872168	1.26726	0.626575	1.42221	1.13095	0.238887	0.975334	0.830883	0.928638	1.05821	0.87768	0.59627	1.0181	1.10602	0.365234	0.791113	0.845265	0.803889	0.373173	0.559051	0.349101	0.453575	1.37548	0.915551	0.0767057	0.19254	0.173128	0.281076
APCDD1	0.642759	0.378453	0.434015	0.628862	0.952453	0.586462	0.459781	0.525517	0.793095	0.142373	0.616441	0.464857	0	0.161257	0.911895	0.618071	0.719634	1.3552	0.805501	0.396856	0.761564	0.723411	0.392132	0.469228	0.840994	0.799891	0.291838	0.359911	0.440747	1.04316	0.500884	0.899754	0.768145	0.731687	1.85446	0.322901	1.01662	1.45274	0.157936	0.516396	0.593104	0.419747	0.493541	0.380677	0.912451	0.55055	0.586095	0.640553	1.39529
APCDD1L	0.168527	0.0518691	0.0363514	0	0	0.0327465	0	0.0528184	0	0.0306634	0.0929353	0.0389347	0	0.0347303	0	0.0517673	0	0.107532	0.0303595	0.0498587	0.0347922	0.0507266	0	0.0294756	0.149164	0	0.0926269	0.0904342	0.193805	0	0	0	0.0681214	0.0525285	0	0	0	0	0	0.103803	0.0357668	0	0.0372034	0	0	0	0.0123178	0.0545257	0.02964
APCDD1L-DT	0.0336201	0	0.0290075	0	0	0.0522619	0	0.0842955	0	0.0734059	0.03708	0.0310689	0	0.027714	0.0645319	0.041309	0.0692597	0	0.0969047	0.079572	0	0.0607179	0	0	0.0595145	0	0	0	0.0441862	0.0232399	0.124672	0.025173	0	0.083833	0	0.0258974	0	0	0	0	0	0	0.0890622	0.0381641	0.10623	0.0707518	0.0696404	0.0609143	0.0363768
APEH	23.157	11.9992	24.4302	26.6474	24.0329	33.0942	19.8103	37.4145	22.437	21.5913	32.1705	28.04	19.2016	13.3418	29.1204	31.1629	32.1331	25.1485	21.1723	20.0794	34.3685	23.4484	29.52	21.8997	19.4574	25.7932	18.8863	23.7076	19.051	37.2274	24.557	26.4476	24.7887	25.2792	31.835	19.016	32.1097	31.1157	14.5949	14.1977	17.6958	17.3798	18.8149	22.047	21.655	2.76625	8.62141	6.67518	8.97234
APEX1	57.592	63.2051	118.604	37.7146	128.967	74.1257	75.4837	116.69	61.6721	29.9304	99.8433	63.7196	91.8693	17.2767	75.2177	119.129	78.0071	64.5054	65.6131	100.564	111.262	96.7484	96.5573	95.246	67.7326	89.2274	50.6272	68.0472	51.503	136.78	56.8204	73.3863	91.1252	78.062	80.1556	64.7128	134.248	104.61	20.0065	48.5455	69.674	72.2801	63.9189	65.276	66.5014	8.80218	32.4122	21.1977	23.2939
APEX2	7.83074	3.84362	5.8732	4.04959	7.49046	8.43341	4.71553	10.0736	4.96661	3.87396	7.16896	7.18922	3.29243	1.94075	4.32255	8.92987	9.7002	6.79274	7.15482	5.63282	9.72101	10.1677	10.0543	7.55521	5.79849	7.47123	13.9247	7.74505	4.30506	15.9206	7.87644	9.58047	12.082	6.06207	13.0142	11.1178	12.4702	12.4818	3.87594	8.89	4.64906	6.05947	8.31577	5.28699	6.46875	1.37765	4.85114	3.57682	4.4107
APH1A	102.577	118.925	164.01	143.157	191.123	118.122	186.427	166.604	135.802	121.641	136.129	110.304	164.782	92.1649	131.168	145.72	132.749	109.787	124.054	128.633	141.416	120.307	138.996	130.78	111.404	126.475	65.5782	122.509	124.978	144.688	98.509	125.572	133.919	108.87	140.245	84.724	153.776	134.7	106.591	92.3716	147.001	126.669	110.002	130.609	144.554	5.24907	14.6056	9.70506	15.2862
APH1B	18.6216	11.5744	11.2937	9.76496	19.9695	13.8626	13.8763	13.1884	12.1491	20.5272	14.5033	14.2194	13.6971	23.2747	14.5932	8.06014	11.1162	9.64445	11.8719	10.8753	15.3277	7.13379	11.8467	8.94603	14.4753	11.6234	5.15071	17.3574	11.2835	10.3228	14.9094	13.0149	9.6778	9.38475	10.1366	6.17079	9.5137	10.1272	18.0411	8.75138	9.23868	12.019	6.96709	18.1873	13.0223	0.495247	2.77519	1.79181	3.78554
API5	24.1751	10.463	22.2756	14.3343	34.6497	23.3417	22.2664	40.7825	14.9723	14.19	33.4371	22.9676	22.3221	7.62394	23.784	33.0824	30.7127	20.7344	16.6226	18.1288	30.55	22.3998	27.4152	20.6604	19.5643	23.917	21.0595	21.3466	15.2763	31.7929	17.4131	22.2988	26.1548	18.8769	23.9896	17.7418	32.1433	27.4319	9.68685	12.6031	18.2796	14.1344	14.694	13.1335	13.7278	1.36257	11.4733	5.50867	8.16449
APIP	4.38781	3.44802	5.36996	3.795	5.58376	4.88581	4.04471	6.28102	3.24771	2.74047	4.77073	4.37119	2.5676	1.38523	4.83826	4.93247	5.51327	3.49471	5.56117	4.08774	6.83569	4.87078	6.45629	5.98707	5.06804	5.70059	3.14713	4.00778	4.29443	7.67949	4.86596	5.1727	4.88062	5.0438	5.99405	3.21211	6.1868	6.83025	2.2863	3.85271	3.56642	4.39914	4.12186	4.41565	3.9659	0.303779	0.86442	0.524612	0.505282
APLF	0.349159	0.343884	0.54226	0.185865	0.653333	0.398026	0.421265	0.962989	0.298334	0.271058	1.02691	0.580795	0.651042	0.0575643	0.603172	1.31564	0.839173	0.267347	0.805117	0.826389	1.15333	0.896827	0.676571	0.70025	0.906522	0.932762	0.53734	0.974294	0.596561	0.981516	0.561069	0.801725	0.526907	0.754556	0.738148	0.609633	1.00432	0.492978	0.0263102	0.40145	0.770667	0.452453	0.55497	0.607737	0.392265	0.0193086	0.204162	0.0662745	0.0818787
APLN	0	0	0.0447105	0	0	0	0	0	0	0	0	0	0	0	0	0	0	0	0.0373408	0	0	0	0.155813	0	0	0.049441	0.113927	0	0	0.0716413	0	0	0	0	0	0	0	0	0	0	0	0	0.0457584	0	0	0	0.0151503	0.0134128	0
APLP1	0.136283	0.391486	0.117585	0	0.227685	0.0353082	0	0.170851	0.0415875	0.0661242	0.400822	0.335843	0.127057	0.0374472	0.174392	0.502352	0.327544	0	0.065469	0.215036	0.0375139	0.191432	0.182122	0.127126	0.321665	0.43342	0.0998729	0.0487544	0.149261	0.0628037	0.140381	0.0340138	0.0734504	0.0566377	0	0.0699854	0.0384316	0.0874627	0.0513466	0.139904	0	0	0.0401137	0.0515674	0.0956924	0.292236	0.462775	0.153539	0.241528
APLP2	354.554	301.839	335.922	299.37	349.519	247.865	297.12	290.707	278.398	260.36	285.722	268.668	242.529	297.314	360.542	209.207	274.361	325.346	187.173	157.987	216.394	153.182	167.062	165.454	239.479	174.829	85.4127	257.971	176.323	209.535	199.916	244.41	159.869	147.747	236.673	123.305	176.127	221.259	183.724	139.39	183.009	216.992	154.379	215.308	281.644	6.11287	29.0666	26.7877	44.2139
APMAP	708.595	342.529	290.39	626.081	297.689	634.861	397.958	333.357	752.413	471.038	487.423	329.101	201.689	1056.54	472.076	208.058	269.992	422.511	274.126	219.209	469.073	197.479	320.574	270.832	380.621	291.347	152.884	467.333	423.307	196.348	487.049	314.991	387.591	374.814	375.181	199.824	219.348	368.844	648.386	337.075	278.825	246.657	320.742	652.558	455.847	9.44549	32.4898	20.2153	53.7545
APOA1	0.233263	0.143587	0.10063	0	0.116912	0.271953	0.0959438	0.146215	0	0.0848841	0.128634	0.107781	0.163103	0	0.111934	0.143305	0	0.148839	0.84043	0.966152	0.481568	0.421273	0.116896	0.571172	0.309693	0.445108	0.192311	0	0.0766433	0.322486	0.288334	0.873276	0.377155	0.436238	0.410946	0.718726	0.09867	1.04791	0	0.790224	0.396047	0.103047	0.72092	0.132395	0.368523	0.0483731	0.102296	0.0603765	0.0820512
APOA1-AS	0.589994	0.726351	0.509049	2.78377	1.47854	1.3757	1.45603	3.3284	0.810181	0.644094	2.27749	0.545223	0.825078	1.70222	0.283115	2.8997	2.127	0.376459	0.425141	0.349099	0.974428	0.887941	0.591332	1.44467	0.522205	1.40727	0	1.583	0.775417	0.203917	0	0.220878	0	0.735586	0.34647	0	0.998267	0.189321	0	0	0.250431	0	0.26049	0.669735	1.24281	1.0007	0.784754	0.698423	0.732798
APOA2	2.63624	20.7713	9.09824	5.2306	5.8137	0.682999	9.39742	5.5082	10.6189	13.8143	5.8151	5.52205	14.0093	26.8019	11.1323	4.53481	6.87906	9.19556	3.29271	3.74367	2.03186	1.69282	0.704592	4.6723	11.0445	3.18594	0.482983	6.22446	4.3887	1.21487	2.93277	6.18482	1.70498	4.16326	0.928869	1.48917	1.48684	1.01512	3.77432	0.866015	1.93958	0.621116	3.87978	6.78311	6.29362	0	0.356441	0.0455355	0.250868
APOBEC2	0.144295	0.177644	1.74297	0.314228	1.15714	1.12152	0.593501	1.62805	0.132097	1.26021	1.4323	0.666726	2.62326	1.66525	2.63118	1.59565	1.33766	1.10485	0.207954	0	0.357474	0.260597	0.433866	0.302848	0.383147	0	1.18962	0.464585	0.568931	0.897694	1.15935	0.432161	0.233305	1.43922	0.0847361	0.11115	0.488292	0.463023	0.163096	0.0888775	0.489983	0	0.891912	0	0.303954	0.807927	1.39215	1.27653	1.11664
APOBEC3A	641.513	337.745	327.372	351.86	373.987	481.092	217.567	337.215	467.867	612.269	538.961	781.071	456.639	763.73	574.507	249.674	564.072	656.602	254.733	315.152	293.554	201.957	360.381	289.644	443.745	435.257	44.0934	361.708	257.761	392.47	377.677	321.17	190.525	319.734	270.548	150.395	399.173	241.382	282.301	313.966	190.621	331.189	179.495	458.614	305.415	9.94132	42.9289	25.9892	83.3689
APOBEC3B	1.40155	4.85288	0.906945	3.05212	3.07327	3.74461	0.216177	0.988338	4.81152	0.318763	1.54578	9.1473	6.85998	1.733	6.30513	3.98231	3.97001	0.111786	0.189363	4.25014	4.05086	0.316399	1.31693	1.89978	1.86077	8.44109	0	3.76046	0.0575633	5.93402	13.4805	0.131176	2.83264	5.02379	0.668727	0.607278	5.92853	2.92329	4.35644	1.72655	0.297453	1.08351	0.1547	1.78985	4.61302	0.446869	4.87835	1.5697	7.00211
APOBEC3B-AS1	0.480704	0.295901	1.03688	0.697881	0.481862	1.68131	0.593158	0.602634	1.10017	1.74928	0	2.44325	0	2.57568	0.230671	2.36256	2.72328	0.920172	0.346389	0	0.396963	1.01284	0	0	0.638208	1.60522	0	0.773861	0	0.49843	0.891289	0.359926	0.388617	0	0.141145	0	0.610012	0.308503	0.815006	0.296087	0	0.212357	0	0	1.01259	0	0.0706214	0.13195	0.263188
APOBEC3C	43.7309	18.6473	33.2564	30.6745	39.2281	40.4484	17.3568	49.5034	23.5242	13.2971	32.371	36.8723	30.2481	6.36438	26.9239	48.7355	68.5985	23.3908	30.5776	22.1791	35.5287	40.2341	35.3831	37.81	17.3709	27.7218	47.294	23.9727	20.6816	61.5173	32.6372	34.0232	51.9345	25.4977	49.0425	28.9643	70.5522	50.1167	12.5237	16.2631	33.6221	25.9318	25.8131	20.4052	17.6912	23.3403	52.7284	47.1211	57.7324
APOBEC3D	1.05116	0.485288	0.850261	0.715341	1.1854	0.970194	0.972798	2.05904	0.481152	1.14755	1.30426	0.789258	1.47	0.216625	0.567462	2.98673	2.09779	1.08991	0.615429	0.932957	1.0308	0.632799	1.11939	0.689435	0.407043	0.564132	0.541637	0.352543	0.474897	1.77112	0.243624	0.639481	0.637344	1.22864	0.617286	0.759097	1.16718	1.01191	0.29703	0.161864	0.836586	0.290227	0.406088	0.671193	0.276781	4.35657	13.1058	9.07914	9.51547
APOBEC3F	4.76426	1.45057	3.66862	3.49554	3.28653	4.06134	2.44423	6.16538	2.39181	1.30494	5.87608	6.5331	3.94024	1.0135	3.93322	7.93102	7.70402	3.39951	2.73168	2.54621	4.73809	4.37923	4.15893	3.83486	3.03795	4.49666	4.44875	3.95858	3.0298	10.0924	2.27963	4.67959	4.22432	3.32126	4.93372	3.63043	7.84442	3.748	1.33178	2.20878	1.2177	1.04102	3.98079	2.55871	1.78055	2.8211	7.99893	7.45455	6.77436
APOBEC3G	21.6272	14.253	17.3949	19.5795	23.3634	21.463	16.4592	36.993	10.5147	15.5179	21.5956	29.0193	19.1805	8.93912	16.6225	32.3909	41.1868	16.8013	12.8548	12.3992	26.184	19.511	17.4818	17.4385	10.1119	23.7236	20.7685	10.0646	15.8581	33.0669	16.104	21.2937	22.5219	12.7965	25.8313	14.7534	29.2021	25.1521	13.1202	10.8187	16.9596	11.4703	11.0592	13.3154	14.7353	3.64233	14.1671	9.62073	13.1075
APOBEC3H	1.72589	2.28821	2.52002	1.9274	2.92776	9.28683	3.16714	7.32313	5.46921	5.121	5.12481	4.90745	2.97054	1.09438	2.9305	15.1704	5.74341	2.3719	4.01794	5.65591	3.28899	6.55359	6.25389	6.40871	2.11512	7.09327	5.91046	3.56207	3.9259	7.80051	9.27185	7.85292	4.29312	4.80012	3.43035	5.31777	6.17733	4.17491	2.40093	1.88078	4.39545	3.04973	2.81354	5.12393	3.9152	0.633192	2.87225	1.64942	2.84864
APOBEC4	0	0.154141	0.16204	0	0.0627528	0	0	0	0	0.0455616	0.0690447	0.115703	0.175092	0	0.120161	0.0769191	0	0	0	0	0	0.0376865	0	0	0.221637	0	0	0.0671865	0	0	0.0773817	0	0	0	0	0	0	0	0	0	0	0	0	0.213189	0	0	0	0	0.0220205
APOBR	510.645	362.725	310.44	358.052	285.726	354.853	328.77	349.213	308.94	533.132	431.226	521.518	360.088	475.312	456.366	209.287	352.97	496.721	531.699	437.557	417.782	392.546	477.87	476.844	516.751	626.062	262.585	531.965	587.059	325.856	684.664	453.868	468.661	487.471	521.993	347.7	338.741	445.24	474.605	460.044	397.694	438.397	564.114	523.083	487.181	15.86	40.5046	44.0913	95.5956
APOC1P1	0	0	0	0	0	0	0	0	0	0	0	0	0	0	0	0	0	0	0	0	0	0	0	0	0	0	0	0	0	0	0	0	0	0	0	0	0	0.113633	0	0	0	0	0	0	0	0.110448	0.155661	0.0474794	0.186908
APOC2	0	0	0	0.27483	0	0	0	0	0	0	0	0	0	0	0	0	0	0	0	0	0	0	0	0	0	0	0	0	0	0	0.0779991	0	0	0	0	0	0	0	0	0	0	0	0	0	0	0.0259359	0.541834	0.344689	0.353231
APOD	0	0	0.195672	0	0	0	0	0.18954	0	0	0	0	0	0	0	0	0	0	0	0.178919	0	0	0.227301	0.052887	0	0.0721249	0	0	0	0	0	0	0	0	0	0	0	0.0485152	0	0	0	0	0	0.0858127	0	0	0.0448436	0.0633179	0
APOE	0.60642	0.55993	0.71943	0	0.60788	0.0589169	0.685926	0.855267	0.208184	0.331013	1.00324	0.630454	0.848049	0.312431	0.654744	1.67649	0.780792	0.58041	1.63867	3.04996	0.938959	1.0952	1.59546	2.96978	1.20767	2.45896	1.1249	0.813537	1.04607	2.46273	0.468493	1.92974	0.9805	1.1341	0.48966	2.74435	0.705416	0.048648	0.171358	0.933802	0.193052	0.267893	1.27178	1.29072	1.35725	0.500292	0.410637	0.436905	0.361028
APOF	0.774733	0	0.334221	0.21089	0.582448	0.376347	0	0.364216	0	0.0704811	0.640847	0.894929	0.677141	0.239488	0.371764	0.594946	0.798001	0.741503	0.209348	0	0.239914	0.116597	0.679428	0.474256	0.685718	0.554374	0.745174	0	0.0636385	0.133884	0.299262	0.362549	0	1.20739	0.0568695	0.149193	0.491567	0.124301	0	0.059649	0	0.0855619	0.513082	0.10993	0	0.321382	0.254816	0.0547691	0.102193
APOH	0	0	0	0	0.124987	0	0	0	0	0	0	0	0	0	0	0.306406	0	0	0	0	0	0	0	0	0	0	0	0	0	0	0	0	0	0	0	0	0	0	0	0	0	0	0	0	0	0.0258571	0	0	0
APOL1	93.826	7.90214	26.6316	49.5391	38.0844	30.0432	19.7229	43.1922	14.6038	13.7397	36.3852	69.173	22.1105	14.5116	44.8423	41.9847	99.9497	43.0036	23.4661	31.7797	46.4184	29.3497	67.0759	50.5516	20.7614	46.9207	34.2412	21.5273	33.9919	75.297	22.9854	27.3163	38.0023	27.2442	39.4116	33.2285	75.7431	39.0125	13.4431	24.3318	13.9831	16.0958	36.2993	18.8584	24.8545	4.89652	10.4086	8.86143	15.0955
APOL2	187.106	31.574	60.7903	91.215	94.5189	111.265	88.5076	98.8459	33.2542	71.8172	89.4846	172.291	102.53	44.6795	103.441	88.7373	169.746	130.915	60.0104	107.862	101.839	72.1743	155.662	119.594	58.564	146.315	88.2445	62.9284	103.971	137.674	58.1881	79.6311	135.886	65.0801	85.4378	81.1517	105.985	78.1053	54.528	70.4694	49.8573	41.3176	84.4828	53.031	71.6472	6.23788	26.8285	16.9603	37.1611
APOL3	44.8912	12.4739	24.065	8.66242	48.9773	18.966	20.6985	34.684	10.229	6.12466	29.5204	20.0791	27.1973	2.80728	24.8234	47.0657	44.9059	18.2818	18.7192	36.1378	26.4958	30.5656	41.4951	29.122	15.7189	29.0816	29.8092	14.1062	16.8121	48.2294	17.2904	20.378	35.5862	20.3172	20.4781	20.4658	42.3828	21.603	3.62658	14.666	27.5486	11.8614	19.7828	12.3323	22.944	2.66148	11.8656	7.24117	9.59348
APOL4	7.24741	0	0.229171	0.302981	0.114108	0.737302	0.0624281	0.142707	0.034737	0.027616	0.251097	0.525978	0	0	0.400578	0.745959	1.56337	0.0968455	0.0820269	0.359228	0.470016	0.114213	0.722581	0.690201	0.604527	0.217215	0.0417107	0.0814466	0.0748046	1.18031	0.422125	0.31252	0.306756	0.23654	0.133696	0.233828	0.898829	0.365277	0	0.257089	0.128849	0.167625	0.201036	0.043073	0.119894	0.172161	0.795022	0.583772	0.652462
APOL5	0	0	0	0	0.115774	0	0	0	0	0	0	0	0	0	0	0	0	0	0	0	0	0	0	0	0	0	0	0	0	0	0	0	0	0	0	0	0.0977094	0	0	0	0	0	0	0	0	0	0.0675335	0	0
APOL6	66.4432	8.50518	29.5061	34.7108	58.6088	20.1136	28.2535	53.4051	8.9685	11.9191	46.1151	80.4782	42.133	9.04958	45.2149	89.361	115.597	31.6422	13.9767	34.7023	29.2704	23.6595	52.7455	41.6507	16.3108	38.2016	21.1862	11.1305	23.6159	51.0787	12.363	18.2581	25.9222	17.288	15.3799	15.7499	62.2497	15.1757	5.84258	16.637	10.2809	9.40949	16.4319	10.1707	13.6021	4.93437	16.004	7.27276	13.3315
APOLD1	0.687906	0.338756	0.296764	1.01534	0.436723	0.873292	0.90542	1.06362	0.839674	1.1682	2.60487	1.14427	1.5392	0.491452	1.40842	0.19722	0.850279	0.936391	1.3549	1.08542	1.79888	0.455531	0.689465	0.561472	1.68453	1.46579	0.252061	1.67344	0.482187	0.855927	0.935343	0.566574	0.593201	0.42883	0.767538	0.441575	0.387978	0.559207	0.466521	0.324845	0.681312	0.607781	0.78967	0.728822	0.627926	0.202779	0.279896	0.20745	0.234069
APOM	2.10105	8.12944	4.57515	7.77096	8.12358	3.03276	6.58429	9.28165	7.87698	9.97583	8.276	8.5986	11.7529	6.68041	11.6185	9.46573	5.66803	5.87321	6.63272	9.35354	5.20512	6.80602	9.12521	7.55953	9.12113	7.92292	2.47456	6.01312	9.40182	5.74026	5.68886	11.0121	4.36773	6.48645	4.23027	5.16357	6.85602	3.46732	3.61876	9.36705	7.4743	4.86182	6.27263	9.65367	5.58498	0.269724	0.468016	0.313658	0.787163
APOO	1.83518	3.12828	2.92319	1.89574	1.48583	1.75554	2.84512	3.09705	1.80928	2.72264	2.10189	1.95683	2.76382	2.03644	1.96448	1.9947	3.34436	2.34195	2.44136	2.9235	2.56465	2.76194	3.8909	3.0616	1.93669	3.56919	3.29755	0.984784	2.5047	4.8303	2.70467	2.58962	4.10848	2.11204	2.65278	2.99036	3.22454	2.94442	2.15407	2.17378	3.17578	3.61702	2.55541	2.08321	2.45327	0.204923	0.515901	0.493258	0.347593
APOOL	1.19211	0.811876	1.48812	0.570758	2.034	1.65597	0.91806	1.97144	0.859137	0.498416	2.12604	1.52355	1.41881	0.292715	2.19081	2.02571	2.22069	1.19762	1.22455	1.1406	1.75942	1.77122	1.57613	1.29537	1.12249	2.12956	0.850384	1.27941	1.0334	2.402	1.113	1.46232	2.05051	1.48628	1.7129	0.898737	1.52351	1.43246	0.716719	0.437438	0.516772	0.672291	0.716705	1.15168	0.721288	0.420779	1.46176	0.947858	1.27086
APP	46.2278	26.4811	47.6901	29.7389	61.6536	34.6425	26.1308	55.415	32.9075	27.2907	30.4809	30.4968	25.8148	15.7586	45.7538	46.6225	43.2012	35.6376	26.9634	28.411	39.1518	41.0947	29.597	36.0205	37.3786	20.5223	20.9999	28.8704	20.7359	50.6771	23.3702	33.1756	25.4674	28.1292	55.2667	19.3034	42.134	50.4419	17.8628	19.274	27.6137	33.1997	20.0154	21.1933	24.5383	1.24389	5.62428	6.24617	8.72252
APPBP2	8.30753	4.1407	5.83288	3.88191	10.283	7.14971	7.09681	9.06544	4.38766	8.68988	11.4438	8.98255	6.67899	4.68556	6.10074	7.10802	8.15863	9.6788	5.74393	5.7116	8.47124	5.41621	7.19708	5.08255	6.60878	7.91009	3.21656	7.21936	5.18293	6.56793	5.3319	6.09432	6.63451	4.65461	5.82659	3.79551	5.98958	4.9754	4.48589	4.18473	4.06874	4.97747	3.44513	5.32605	5.10111	0.447494	2.69238	1.25768	1.69871
APPL1	7.44977	5.08924	12.1878	7.84684	20.3644	7.54281	8.81973	17.1268	7.06287	8.92928	13.7997	9.74446	10.2017	5.01124	11.117	15.102	11.6127	9.25308	6.38767	7.71731	11.738	8.21097	7.51097	7.74824	8.17866	8.81614	4.775	9.08667	5.37492	11.4301	5.73827	8.87182	8.50675	6.53201	8.0746	5.41498	14.2507	8.14341	2.89843	3.21341	7.18756	6.48439	5.4852	5.92216	5.58793	0.696204	3.451	1.92995	2.28379
APPL2	23.3048	19.2337	23.8549	18.0227	32.6533	18.4662	24.0239	30.2319	20.8897	39.2537	41.4325	28.4556	35.4916	32.0091	30.5785	23.9352	26.2083	28.0858	23.3562	25.5076	30.0854	20.7613	26.9312	19.7283	33.0207	30.3681	8.99655	33.9864	28.0944	19.5151	25.5014	25.7252	20.9629	23.8831	18.4822	13.4824	14.6978	13.2299	18.4646	17.3491	13.6205	15.1493	17.3159	29.95	28.3008	0.806609	4.75711	2.35746	5.14309
APRT	45.8733	44.4544	84.0868	35.7063	89.4743	66.5123	73.8058	103.008	56.3313	29.0288	81.5806	65.2058	60.1582	14.1235	74.6137	113.861	96.969	61.3622	83.1037	91.7854	102.692	103.808	108.019	93.9595	64.9803	81.1188	86.0184	59.0198	74.3338	134.162	65.4138	79.9372	105.15	73.7312	98.3967	79.1866	122.894	116.224	30.9228	68.8228	91.1799	61.2022	88.6605	58.9746	75.481	14.7853	34.5525	24.1048	29.8744
APTR	8.25059	3.29787	2.2188	3.46121	3.54448	6.99568	3.52578	5.03734	5.39511	9.55303	6.02706	6.83235	2.84705	5.38796	4.62756	3.88385	3.97327	6.63187	7.14203	7.0375	6.59208	5.19263	5.42337	3.22341	7.39746	8.74077	3.53357	9.37228	7.74542	4.44407	9.63555	8.50424	6.23693	5.67766	7.33057	4.78718	3.12739	4.5042	9.26504	5.67589	2.91082	4.40216	4.39967	7.60204	3.61137	0.647203	1.74262	1.19443	1.9027
APTX	5.74213	6.42166	8.50934	5.28181	10.8089	4.66743	6.7068	10.2209	4.7752	4.72143	7.15491	6.48109	9.99163	4.15527	6.94114	10.3407	9.0299	5.31404	8.2438	12.0343	7.60139	9.26201	8.43502	7.72778	7.061	8.94962	9.01033	6.49193	8.29568	13.1197	6.28505	10.3054	8.00855	6.39401	8.03108	7.42816	10.6056	7.48281	2.77448	8.2076	7.36778	5.88659	7.00573	7.66263	10.8953	1.56574	3.23535	1.98084	2.55211
AQP1	0.0483503	0	0.0417168	0.140389	0.1454	0.0375799	0	0.0606142	0.0885263	0.281514	0.106652	0.0893627	0.0676156	0	0	0.178224	0	0	0	0.0572177	0.558984	0.203748	0.2423	0	0.042795	0.322914	0.0797239	0.103782	0.254183	0.267377	0.0298826	0.0362022	0	0.120563	0.283934	0.111732	0.0409043	0	0.1093	0.0297811	0.0820918	0.128156	0.256167	0.10977	0.152774	0.420078	1.03192	0.538133	0.748343
AQP10	3.69557	0.802884	0.625206	1.94619	0.726367	0.563206	0.596091	1.45347	2.5208	1.26571	0.319678	0.602672	0.20267	0	0.417261	6.85563	0.671747	0.0924722	0.261076	3.00131	3.53049	4.44947	1.59778	1.92641	2.37305	1.86666	4.38099	0.311075	0.952356	3.60644	0.671772	0.92235	6.67821	2.25859	6.34038	3.06995	2.57472	2.65075	3.68566	0.446327	1.10727	3.84133	1.98356	0.987071	0.0763201	0.736318	0.699114	0.375114	0.331355
AQP11	0.138634	0.0853372	0.119614	0.15095	0.416903	0.107752	0.171065	0.173798	0.126915	0.252243	0.382253	0.512456	0	0.11428	0.2661	0.851697	0.713988	0	0.499488	0.164059	1.25931	0.792847	0.972637	0.193978	0.552173	0.72748	0.190492	0.223179	0.318856	1.43746	0.299886	1.03802	1.56907	0.604955	0.244235	0.427156	0.996913	0.533829	0	0.939298	0.176535	0.122486	0.367251	0.786855	0.0730074	0.0287493	0.445845	0.10765	0.121913
AQP3	11.9918	15.3178	26.2793	5.47623	37.1907	19.9975	18.8032	32.6784	12.782	7.62127	48.7433	23.1001	30.6267	3.06301	24.8546	37.9771	19.9487	14.8722	23.2864	28.3821	41.8426	34.1973	38.2011	21.9781	10.8631	34.7534	28.592	13.1721	14.3547	37.7106	13.5703	21.1192	37.4128	30.0423	38.3843	27.5815	55.488	43.8998	5.15443	26.8749	29.8235	23.9259	30.7232	25.6274	17.5519	2.6269	13.1185	7.38803	7.30751
AQP4-AS1	0	0	0	0	0	0	0	0	0	0	0	0	0	0	0	0	0	0	0	0	0	0	0	0	0	0.0228195	0	0	0	0	0.0295642	0	0	0	0	0	0	0	0	0	0	0	0	0	0	0.181568	0.350847	0.25635	0.232353
AQP6	0	0	0	0	0	0	0	0.0405946	0	0	0	0	0	0	0	0	0	0	0.0700004	0	0	0	0	0	0.0286607	0	0	0	0	0.0223835	0	0	0.0523561	0	0	0	0	0	0	0.0398901	0	0	0	0	0	0.172228	0.314581	0.218461	0.387621
AQP7	0	0	0.0272791	0.0229505	0.126772	0	0.0780263	0.198182	0.0868326	0.161075	0.104612	0.087653	0.0442146	0.0781879	0	0	0.130266	0.121043	0.0227827	0.112246	0.026109	0.133233	0.22182	0.0221193	0	0.0603307	0.0695099	0.237525	0.12466	0.0655654	0.0586218	0.0946921	0.0511202	0.275932	0.0928339	0.292252	0.0802434	0.0202909	0	0.13632	0	0	0.0279185	0.14356	0.0333002	0	0.0184872	0.0491012	0.0111214
AQP8	0	0	0	0.0848409	0.234318	0	0.0961464	0.293047	0.427991	0	0	0	0.326896	0.0963456	0.448681	0.143608	0	0.149153	0.589543	2.90457	0	0.773965	0.819999	0.654146	0.82759	0.780584	0	0.376311	1.30569	0.323167	0.361178	1.4877	0.377951	0.291439	0.274543	0.360122	0	0	0.264212	0.431941	0	0.309793	1.03206	0.796047	1.3541	0	0	0	0.0411122
AQP9	1734.3	1837.3	1152.31	1277.81	1105.63	1573.54	1928.74	901.835	1601.66	1985.27	1079.01	1181.49	973.838	2338.38	1206.76	504.52	624.794	1512.39	649.55	485.494	866.36	355.825	585.362	616.27	1204.22	950.555	125.85	1096.31	697.754	318.722	1100.56	716.528	581.313	688.219	759.266	330.966	436.069	635.606	1381.95	650.47	927.108	1390.05	528.732	1450.49	1028.84	22.2087	85.3004	51.5539	178.426
AQR	5.52465	3.05311	6.40855	4.63414	8.84842	5.98296	5.72633	11.728	4.7879	5.88828	10.697	7.35181	7.34824	4.09871	7.89428	10.5744	8.40941	6.95625	4.35254	6.40711	5.84979	4.7966	6.38621	5.14484	5.21587	5.45843	2.73285	4.83562	5.09879	6.50913	4.15049	5.68089	4.76406	4.85219	5.15485	3.91516	5.47359	4.30196	2.27577	2.90379	3.554	3.43851	3.65339	5.36548	4.21539	0.371717	2.84652	1.64924	2.25858
AR	0.0130007	0	0.044868	0	0.0390959	0.0101046	0	0	0.0119017	0	0.0143386	0.0600706	0	0	0	0.0159739	0.0267822	0.0497721	0.0187362	0.015385	0.0214717	0.0469584	0.0912109	0.0727626	0.0230138	0.0868266	0.0643095	0.0558108	0.0170865	0.0449335	0.0160699	0.0097342	0.0210203	0	0.0763454	0.0100143	0.0109985	0	0.0146946	0.00800768	0.0110366	0	0.0459196	0.0147578	0.0273856	0.0377443	0.0114027	0.0201901	0.0365843
ARAF	63.8023	87.282	84.1137	68.5838	93.1081	68.2499	99.2118	101.425	62.237	80.7999	106.019	94.3025	138.501	79.1621	94.6894	100.734	93.5449	90.5344	97.6715	106.305	86.7522	95.2023	93.2835	96.5369	95.1866	103.637	64.5571	98.426	102.749	97.6574	84.15	101.77	93.0565	83.5885	73.2243	86.9294	75.2811	63.1989	59.4766	92.9798	46.027	47.1971	96.1664	90.612	125.293	7.89186	20.8924	16.5264	23.55
ARAP1	336.476	332.463	318.067	296.325	325.374	370.326	468.77	281.874	291.983	369.512	322.135	317.214	414.045	496.046	495.8	167.494	267.488	388.365	219.994	307.793	245.436	146.451	197.432	296.538	453.907	239.735	93.1587	311.871	204.493	302.568	296.243	376.551	180.525	198.15	425.87	163.816	234.265	283.03	232.291	185.664	168.129	188.56	215.903	317.791	301.871	9.10939	24.8711	32.2911	53.477
ARAP1-AS2	9.83388	19.5052	27.0254	15.9291	23.001	5.23708	26.2911	29.7932	19.7557	30.4176	23.4995	19.9424	54.6268	61.6232	33.0323	11.4116	12.474	18.2432	3.08379	4.84892	5.18826	2.35704	6.11448	5.41468	16.2797	7.90555	0.650597	10.8472	2.99177	2.8953	5.68384	6.81768	1.76667	5.67619	4.27769	0.841666	2.15689	1.69465	5.66051	2.29946	0.927583	1.85032	3.77896	28.3209	10.3574	0.264374	0.909531	0.568414	1.12943
ARAP2	11.2656	13.063	17.5374	11.9511	31.44	8.83915	23.1738	33.6574	12.4664	20.5803	25.8816	17.3264	18.6323	17.6697	16.7115	33.4473	24.5017	12.9951	7.28001	12.2404	13.8607	10.6193	14.8941	10.5179	11.6271	12.0234	5.28841	10.3695	8.72031	13.6532	8.25106	11.2567	11.0413	7.34767	7.46317	6.88665	14.3242	7.09271	8.91186	3.9757	7.40812	6.85993	6.08903	11.7718	7.82577	0.315927	3.10609	1.24522	2.16702
ARAP3	135.53	44.9856	51.3795	71.8949	53.2875	98.495	67.3623	90.5071	51.8119	99.5177	121.791	121.971	96.6058	57.4098	105.387	40.1139	88.3012	118.479	89.4968	63.0996	78.1533	45.8211	65.7659	47.8407	109.264	82.9179	21.6035	112.78	77.4178	46.1188	93.8689	82.0185	70.1072	74.8804	81.5125	30.7528	39.4308	63.3221	42.3333	51.2317	38.5644	35.463	58.6765	71.3771	57.8278	2.67249	7.88868	4.70642	14.4921
ARC	0.111055	0.136722	0.287457	0.120922	0.111323	0.129475	0.182714	0.348061	0.40667	0.0404129	0.244969	0.205256	0.310611	0	0.373038	0.204681	0.228782	0.0708614	0.280087	0.788537	0.229272	0.334277	0.445229	0.271932	0.884658	0.211914	0	0.29797	0.65681	0.460602	0.137274	0.33261	0.269343	0	0.130433	0.171091	0.563716	0.213817	0	0.34202	0.0942779	0.14718	0.147097	0.0630326	0.058484	0	0.0324685	0.0431174	0.0195321
ARCN1	93.2802	61.9229	67.3432	47.6809	97.8891	66.0732	82.3277	77.4619	40.9503	52.9859	54.6413	55.153	76.5116	32.6781	46.8222	61.7524	57.5836	50.5383	30.5138	46.536	42.9807	34.0375	34.7107	32.5462	38.677	44.0057	27.9293	43.2279	30.7797	46.3398	37.1809	45.5798	37.9304	33.2636	53.2838	23.6448	54.6618	56.7516	33.5717	27.0623	45.231	52.0278	25.4901	33.4453	43.5534	3.82157	20.2167	14.0708	21.2701
AREG	1.81402	78.0402	38.7807	9.65641	30.4074	1.80158	26.8606	32.3433	15.9609	12.1022	32.9004	16.2048	73.5676	8.05824	5.12614	51.3881	29.5846	8.74536	5.80958	13.1188	1.16511	6.91624	14.8481	9.3067	17.7507	5.86527	0.332344	4.75899	16.4902	3.20451	7.03828	11.0923	1.62946	5.7798	3.07744	8.61686	8.78163	1.22886	6.26503	16.0772	12.662	25.1094	12.9926	23.1087	14.8602	0.146293	0.383032	0.026085	0.0354493
AREL1	52.5431	77.0531	65.8642	45.9437	73.9242	32.0244	68.8729	57.5512	46.1666	62.5712	49.6789	47.1698	81.3289	73.7552	49.7942	40.1264	36.0964	38.8336	26.8078	38.889	31.7353	21.6573	33.6428	27.8875	33.3306	34.9311	13.103	37.4395	29.7342	21.3806	32.6846	34.7301	25.6482	35.1913	27.5191	17.786	22.1872	21.4401	29.6175	24.9866	25.8332	23.5529	25.1651	53.9949	45.383	1.19707	7.36189	4.74116	11.3435
ARF1	421.105	793.505	553.099	511.558	538.369	406.775	536.336	532.741	584.125	482.616	435.021	473.726	662.021	471.101	472.449	483.639	396.629	462.006	497.968	531.283	452.836	446.827	471.222	468.702	473.978	491.313	254.014	486.985	538.116	406.629	497.716	592.323	394.413	404.163	499.755	367.813	407.001	442.53	611.916	509.557	655.244	626.804	509.474	609.952	641.43	19.588	68.1953	51.3737	87.005
ARF3	144.866	96.552	117.342	149.674	131.036	143.281	127.802	138.487	148.488	140.497	136.777	113.929	91.7522	128.641	142.569	100.973	124.251	110.634	105.824	101.847	144.17	99.8623	109.354	110.014	115.32	107.74	68.618	124.758	122.079	116.481	121.136	130.769	113.598	100.884	149.105	84.2999	107.753	131.008	142.65	103.546	104.152	96.0167	104.055	124.079	125.581	6.4931	20.7563	17.7879	27.7051
ARF4	82.1136	215.893	150.973	115.727	124.077	70.8361	152.787	113.533	138.275	130.703	112.093	110.186	184.465	146.984	120.513	105.847	105.741	103.319	98.7856	99.5969	89.9539	73.7056	86.5976	110.417	126.041	104.54	38.4131	124.6	99.8452	89.1454	108.461	111.895	83.4061	100.382	111.212	66.8014	80.297	86.0096	128.693	97.6069	153.109	174.616	88.9542	143.923	156.321	3.18535	15.3061	9.956	13.7553
ARF4-AS1	0.556393	0.342492	0	1.00971	0.557733	1.72981	0	0.34876	0.25468	0.809883	0.613653	0	0.389044	0.229325	0.533983	0	0.286552	0.355019	1.60372	0.658435	0.689199	0.837372	0.557655	1.36239	0.738697	1.32712	2.44647	2.08999	0	1.73073	0.687751	1.24979	0.449806	0.693694	0.326738	0.428587	0.235354	0	0.628888	0.171354	0.944674	0	0.491309	0.94739	1.17203	0.403838	0.488006	0.0720068	0.29357
ARF5	200.436	179.879	231.91	266.634	199.228	234.026	255.358	201.533	202.59	184.575	233.497	239.121	197.253	146.42	202.756	196.432	258.024	203.79	285.409	217.342	288.889	254.471	256.763	246.296	222.819	231.886	145.781	237.979	285.887	255.382	260.814	242.993	282.456	218.356	288.893	205.883	222.136	282.506	237.288	213.18	245.136	212.697	253.649	224.705	260.472	13.3217	43.676	27.0414	53.9742
ARF6	147.133	153.893	200.394	151.751	223.643	137.336	177.488	256.37	166.403	159.686	222.559	186.678	211.227	105.983	253.381	252.8	191.211	181.512	214.211	233.156	216.673	198.464	197.125	223.727	182.144	205.648	120.358	175.756	198.457	258.156	166.28	243.336	194.47	153.332	219.489	139.982	240.369	198.284	149.013	152.375	210.996	186.603	189.799	154.385	177.596	4.3132	25.8927	15.1932	21.509
ARFGAP1	22.8041	20.4993	35.6889	18.9051	43.8803	21.5893	25.2877	43.6381	22.5089	28.5326	43.6818	38.8981	45.5528	27.6174	38.1793	43.6029	41.0023	34.0691	45.8585	53.5567	38.0363	47.5947	51.7528	41.2903	32.5878	46.0304	44.9034	33.7193	45.9137	54.0259	41.1177	45.5258	42.0689	40.424	29.0986	51.092	37.0759	22.0654	18.1109	36.2135	13.6451	11.4276	44.9747	45.529	47.3222	2.44783	5.96218	4.72589	7.22637
ARFGAP2	30.3092	16.2731	34.0204	26.1978	52.55	33.1769	30.0351	50.4165	25.1009	27.4512	43.0855	31.8735	38.4221	25.1235	38.1382	40.5857	38.7932	35.4199	47.9275	49.8498	41.5531	48.3861	49.8986	42.7035	30.6272	44.3673	42.1868	37.6491	49.4247	56.6848	37.3088	50.0528	50.4126	36.9838	41.1187	48.1641	43.8993	39.9479	21.6969	39.1699	23.6814	18.894	46.7623	38.4516	47.0863	3.21687	7.67186	6.00593	8.19337
ARFGAP3	61.4523	107.344	80.7398	56.3036	75.3384	56.9647	77.4647	67.3711	82.4752	105.967	64.3092	60.6023	82.7093	97.9527	72.6489	55.0454	46.4995	70.3353	57.6263	64.2935	48.0291	43.8549	50.0217	55.7079	73.1308	71.8476	19.1153	68.325	63.0759	36.6045	80.4841	74.2596	43.207	54.8138	46.8761	31.5955	42.2641	41.8974	77.0103	50.0144	72.3103	79.9446	51.0107	86.9326	79.8832	1.29373	7.05155	5.20029	8.03476
ARFGEF1	22.2222	14.6581	17.3175	14.3606	25.5859	14.5523	20.4737	25.1242	14.3807	22.1046	23.7072	18.8981	20.2094	18.1186	19.539	16.1928	18.6456	18.7125	12.5855	15.6675	17.2251	13.4325	16.1237	13.5438	15.8209	16.7072	7.35999	16.7776	13.6574	13.581	13.9496	17.5462	14.8424	14.7878	12.8808	9.20643	14.7631	12.8325	12.1051	11.4483	10.6992	12.7413	11.1289	17.5221	17.6298	0.543599	4.48515	2.22008	4.45755
ARFGEF2	6.03433	5.53172	11.9508	4.77114	19.2447	5.90235	12.6772	20.2274	5.01431	7.06737	18.4916	9.6944	18.5392	3.59678	12.0102	16.0835	12.3164	9.07495	6.98396	9.8656	13.9221	9.09844	10.6445	8.81999	7.54313	9.21167	3.89832	7.69177	6.16162	11.6409	5.02619	9.28662	6.96479	7.17618	7.45795	5.52065	10.3986	7.24488	2.6233	4.19714	4.80746	5.59395	4.88579	6.30191	6.98138	0.50455	2.95078	1.43809	1.95104
ARFGEF3	0.0111638	0	0	0.0486222	0.0783345	0	0	0	0	0.0162499	0.0246253	0.0309499	0	0	0	0	0.0804934	0.0142466	0	0.0132112	0	0	0	0.070292	0	0	0	0	0	0.00771695	0	0.0250765	0.0722013	0.0139186	0	0.0171988	0	0	0	0.0756388	0	0.00986346	0	0	0.0352744	0.0281955	0.0324298	0.0339177	0.0273783
ARFIP1	32.1351	15.2788	20.1737	28.523	16.4182	30.3592	28.7394	38.5303	22.7941	24.8319	38.1025	35.1254	13.003	20.3004	26.6216	17.4477	29.9746	30.9306	22.1749	23.1579	30.4886	15.3404	27.7238	17.3922	37.1548	30.103	9.08776	33.0271	23.8017	32.836	19.7407	22.7503	28.8726	14.406	29.2662	21.547	18.4313	23.6446	19.6562	17.6128	23.3171	28.0484	19.0319	28.7499	19.7094	0.500206	3.60713	2.00389	3.47596
ARFIP2	8.473	8.08325	14.4053	8.14771	18.4912	9.45309	11.3682	15.7177	6.98395	8.98826	15.483	9.93924	14.866	5.92783	12.4226	17.5178	12.1734	9.77539	12.9996	13.4309	13.271	13.9659	16.295	11.4399	9.8517	12.7375	10.7918	11.8115	11.0743	16.3606	12.5796	13.8354	13.0931	10.8757	11.8242	11.488	14.9975	12.3403	4.98286	8.37719	7.64418	7.26511	11.0158	10.257	11.4268	1.03877	2.27319	1.78664	2.27316
ARFRP1	8.18767	4.79871	8.90559	5.72208	8.46932	9.41029	6.1084	11.411	6.23964	5.65784	8.9102	7.66698	7.06492	5.31329	7.6698	10.3813	10.1607	7.86427	9.8698	8.42658	12.2819	14.0266	13.1823	11.959	7.57458	12.0085	21.4954	9.02097	9.47301	16.9491	9.51505	9.61966	18.1675	9.88234	14.3989	16.0357	15.3825	14.6738	6.74395	11.1459	7.76411	6.27203	13.5561	7.95946	9.70153	0.83993	2.08147	1.5781	2.19066
ARG1	128.556	414.347	32.1598	126.756	65.8308	116.014	115.835	38.3573	276.851	830.132	44.8384	93.416	60.1629	1123.82	42.0183	11.839	43.7038	70.7566	39.3443	19.5043	41.1801	11.9572	55.4019	12.3584	87.976	16.5313	1.48656	101.596	102.753	5.78408	171.339	100.496	9.97609	50.2652	44.9686	5.27358	7.07893	17.4121	515.976	29.0495	61.5632	163.018	20.8975	275.264	51.721	0.420661	0.716636	0.612553	3.15144
ARG2	1.16767	0.507364	0.829678	0.299153	0.688516	1.01433	1.01705	1.0333	0.18864	0.799835	0.30302	0.571267	0.67238	0.39634	0.856956	0.421974	0.282997	0.175307	0.643426	0.894115	0.850811	0.49619	0.550736	0.624692	0.486355	0.655329	0.679532	0.58973	0.586774	1.18698	0.339609	0.720001	1.22162	0.171272	1.73443	0.740722	0.34865	0.528972	0.232907	0.380762	0.641406	0.121372	0.667169	0.857666	0.506402	0.0754212	0.135448	0.182779	0.745236
ARGLU1	107.74	97.4829	153.237	84.3912	209.637	122.733	123.385	241.18	98.4229	225.98	242.889	202.695	189.046	149.867	194.455	222.963	198.985	173.716	77.0178	93.231	155.941	86.5939	114.516	79.135	133.186	118.53	26.9295	106.027	74.0499	125.851	99.3077	114.552	79.1275	89.0283	76.3295	43.6867	86.2867	63.5491	60.6142	41.7468	47.3696	55.69	54.2702	135.119	62.6541	3.01143	19.9993	7.15482	12.1683
ARHGAP1	59.1222	17.5886	31.6337	37.9275	42.4481	51.7567	25.464	46.0993	34.0105	50.9062	51.0313	50.0849	38.218	31.0037	47.2624	37.9674	51.7841	48.3423	46.0732	42.7796	55.3251	42.4493	49.9271	36.9515	47.8028	49.5409	32.5844	46.8121	45.7861	53.0445	46.574	51.399	52.5432	39.4703	50.9266	32.5773	42.9668	54.4227	40.4317	35.266	34.4327	26.5124	43.8916	40.7899	46.966	5.54863	15.1667	13.3823	21.4948
ARHGAP10	0.756398	0.4371	1.5583	0.504243	1.28433	0.85186	1.01589	2.41902	0.734853	1.15718	1.63443	1.21255	1.727	0.318122	1.31853	2.06741	2.30555	0.807677	1.31257	2.06426	1.45322	1.44969	1.93396	2.00872	0.860772	1.78209	2.8338	1.3088	1.53175	2.51826	1.04946	2.14982	2.1964	0.827577	2.09403	1.58148	2.79471	1.66435	0.488544	1.41671	0.904219	1.17293	1.79929	0.946245	1.98354	0.192072	0.47839	0.215759	0.456113
ARHGAP11A	1.52441	0.60437	1.91717	2.04432	3.13386	0.743033	0.701399	2.78563	0.544028	1.24109	1.39633	1.552	2.6738	0.788046	2.08293	2.03178	1.70326	0.857281	1.37774	1.5288	1.74959	1.18212	1.16532	1.69915	1.0977	0.862795	0.255617	0.970536	0.713111	1.60741	1.21362	1.18009	1.3786	0.837547	1.36556	0.995124	1.18036	1.55869	0.759303	1.38456	0.679958	1.07292	0.661639	1.34916	1.00688	0.245335	0.737557	0.364984	0.522494
ARHGAP11B	0	0.0874916	0.245267	0	0.427428	0	0.233845	0	0.0650595	0.206889	0	0	0.298151	0.175747	0.272818	0.611239	0.219604	0.0906916	0	0	0.0586866	0	0	0	0.125803	0	0	0.0762712	0	0.245625	0	0	0	0.088604	0	0	0.0601224	0	0	0	0	0	0	0	0	0	0.0687314	0.0755096	0.218408
ARHGAP12	7.0763	4.95846	8.20497	7.20754	9.72881	8	6.32732	14.236	6.91342	11.0331	13.9433	8.52956	11.7342	6.73238	9.26084	14.8118	10.2274	10.6366	6.9936	7.57971	11.4562	8.55355	10.0358	8.88371	8.39226	9.90032	4.55036	9.69576	7.00275	8.0816	6.93186	9.34019	8.72805	7.81124	6.68495	5.25694	7.3826	5.02604	3.35107	3.84178	4.29768	3.87975	4.17394	8.76295	4.89014	0.272668	1.81551	0.658793	1.21631
ARHGAP15	37.9596	59.6392	61.2224	48.1964	44.3884	64.4605	47.3773	59.2593	63.3476	68.3587	51.2515	64.6363	60.8441	72.4117	47.1833	40.3479	44.7874	77.548	33.1583	36.177	49.3223	29.4358	40.1579	30.4012	56.4534	51.8693	18.8843	55.4835	43.4211	30.6098	62.7322	53.7085	33.6854	51.0186	35.7166	29.9593	32.9488	46.7713	55.6898	31.9743	61.8683	77.5646	30.1744	46.2696	27.2531	1.75913	10.5988	4.70644	9.79927
ARHGAP17	10.3224	4.76036	11.0965	5.30854	15.6557	6.74247	7.60636	13.3622	4.77109	5.44482	12.1635	10.4557	11.238	4.39311	11.1167	13.4268	13.126	8.43151	12.5625	14.583	11.0787	11.0417	13.6821	11.7851	10.5649	11.4686	7.41063	9.5447	6.94899	21.8245	8.1149	10.4101	9.7041	8.34223	11.077	9.05206	14.052	10.4225	3.19237	6.78259	7.00753	6.41675	8.22424	7.29008	8.67634	1.00531	5.26671	4.36874	4.33349
ARHGAP18	8.19679	4.36257	6.67074	6.05393	5.59728	9.70933	6.30119	10.9041	6.0621	7.13788	7.97445	6.35091	4.80537	5.01599	5.70245	11.0829	8.95913	6.12086	5.54539	6.3114	6.35504	7.95117	6.95974	7.33717	5.95606	6.24955	9.42348	6.8763	4.46909	11.3321	6.26057	6.99494	5.44014	5.93534	13.852	5.34893	9.11473	7.9022	5.58314	3.41728	5.53031	5.91382	5.18352	6.01347	3.76995	0.393407	2.30225	1.26926	1.85082
ARHGAP19	16.9127	6.1337	10.2471	14.4467	12.5531	16.7455	9.32686	21.3038	11.341	21.1487	21.6234	17.67	10.3193	23.3321	19.7724	12.2433	18.0586	19.6928	10.0329	11.0271	18.5255	10.2625	14.7107	10.5887	15.7799	11.6653	4.91426	23.9318	16.14	11.3744	14.1645	17.4625	12.5406	10.8789	15.6569	6.65908	10.9817	11.0961	15.981	7.18259	7.5446	9.01799	9.34583	18.6482	11.7998	0.452371	2.79513	1.17107	2.88929
ARHGAP19-SLIT1	0.0406171	0	0	0.0589674	0	0	0.0334126	0	0	0.0591221	0.0447971	0	0	0.100445	0.0779623	0	0	0	0.0878043	0	0.0335414	0	0	0	0	0.0775048	0	0.174366	0.213529	0	0	0	0	0	0.0238521	0.125149	0	0	0	0	0	0	0	0.230534	0	0	0	0	0
ARHGAP20	0	0	0.0804476	0	0	0.0181175	0	0.0584449	0.0213395	0.0169649	0.514177	0	0.0977934	0	0	0.0286409	0	0.0297469	0.0671872	0	0.0384984	0.112261	0.0934511	0.0489233	0.061895	0.0667194	0	0	0.0153179	0.016113	0.0288131	0.0523598	0	0	0.0410658	0	0.0986008	0.0299194	0	0	0.0197884	0.102975	0.0205833	0.105842	0.024551	0.00966783	0.00681496	0.0241337	0.0163987
ARHGAP21	4.29748	2.07515	4.86086	3.22975	7.82412	3.63525	3.62265	8.0337	3.22522	2.30985	8.97705	3.92928	6.32836	1.43955	7.33063	8.17236	6.39739	5.50359	4.01587	5.3552	6.69639	6.17975	5.6618	5.52439	3.80371	4.62177	4.18151	3.30839	2.54464	8.31358	3.30362	5.68504	5.32797	3.74868	6.86651	3.35712	5.47276	3.2258	2.45446	2.12322	1.98527	2.89801	3.11092	2.72358	2.65499	0.243069	1.21216	0.963032	1.78985
ARHGAP22	0.734557	0.813892	1.54219	0.444342	0.809958	1.14186	0.181279	0.859484	0.560386	0.374226	0.567107	1.13136	0.856035	0.322942	1.48044	1.35382	1.33669	1.24987	1.9761	1.59367	0.505494	2.06362	1.34974	1.86717	1.10527	1.65864	1.3996	1.65553	0.884962	3.30046	0.877711	1.66833	1.62316	0.641076	0.862727	2.01811	1.88502	1.3514	0.498159	0.78424	0.831447	0.475933	1.08105	0.722659	1.98574	0.106199	0.294289	0.37193	0.520332
ARHGAP23	0.306314	0.150843	0.22905	0.163058	0.429872	0.23808	0.0839936	0.102403	0.0373894	0.0743115	0.202702	0.169842	0.171346	0.0168335	0.156787	0.125456	0.441719	0.23454	0.20601	0.193329	0.202362	0.184401	0.286541	0.200012	0.0722984	0.1169	0.0561194	0.284913	0.187872	0.479943	0.113589	0.351672	0.132072	0.203681	0.179881	0.125841	0.587386	0.131056	0.0692449	0.125781	0.121351	0.270636	0.306547	0.0927237	0.215081	0.0169392	0.0597032	0.0951414	0.0287326
ARHGAP24	7.6027	11.9454	5.09187	6.86033	4.69471	7.28032	6.56514	3.68606	12.8626	12.0294	5.35072	4.17277	6.49081	24.2202	8.24381	5.05779	4.91062	3.10898	2.43652	2.6842	3.17382	1.8459	2.84169	1.85133	4.47992	1.82343	0.32321	4.95879	3.27089	1.98891	6.08768	3.86838	1.8337	2.56609	3.41631	1.03537	2.18541	1.68481	12.5813	1.82398	3.35187	5.91928	2.09561	9.17859	3.36226	0.0914611	0.575348	0.336609	0.775682
ARHGAP25	271.82	137.374	158.726	101.896	227.983	219.912	155.669	175.558	86.6751	163.642	173.936	183.659	222.461	100.772	145.887	104.054	151.492	218.011	150.365	182.195	142.962	111.444	155.56	117.067	163.691	178.28	81.8072	176.579	185.37	114.847	212.956	145.498	163.968	111.851	125.259	86.376	110.225	154.017	101.678	126.184	117.123	118.855	109.884	133.963	135.686	9.28553	41.206	29.3993	60.4836
ARHGAP26	53.5478	56.7595	47.3454	41.807	48.0005	61.0601	45.3316	55.3107	52.7254	138.262	56.2188	61.5693	54.2678	116.018	70.8345	36.2986	42.1148	73.4487	45.491	42.7611	49.3273	28.856	45.646	40.4284	65.5498	61.1004	14.4284	64.3048	48.1582	38.3063	64.6164	50.0303	36.6383	37.1462	32.4346	27.6923	27.4166	20.3137	64.7479	39.2367	27.0103	30.8991	30.2235	89.6394	39.4138	1.97581	5.63801	5.06923	9.72736
ARHGAP26-AS1	0.503283	1.44573	0.144745	0.121777	0	0.521563	0.552016	0.210313	0	1.22096	0.370051	0.310061	1.40763	1.24461	0.805019	0.824511	1.3824	0	0.725317	0	0.415608	1.00992	2.52212	0.586832	2.82123	0.640236	0.276618	4.14107	1.21267	0.927718	1.86631	1.38172	2.16998	2.71907	0.295549	1.0338	0.567702	0.107665	1.51695	0.309994	0	0	1.03696	3.23739	0.530078	0	0	0.0434223	0
ARHGAP26-IT1	5.56465	8.43166	2.58526	4.03934	1.28724	5.98857	2.46487	6.43948	5.48612	15.2651	3.77681	6.32909	4.19025	15.1727	7.80537	3.68161	5.73178	4.91628	0.616893	0.506554	2.12089	0.515372	2.57412	3.89306	6.06188	2.85879	0	5.51276	0.562577	2.07123	3.4392	3.20501	0.692099	1.60104	1.50822	0.989174	1.08639	0	2.90293	0.790964	0.363383	0.378192	3.40181	8.26036	4.95923	0.0887671	0.375438	0	0.150568
ARHGAP27	154.232	64.1291	93.6531	109.227	105.357	169.821	105.593	118.184	106.224	178.994	154.081	166.626	98.5309	117.972	127.335	75.8839	131.216	187.247	100.554	71.8043	116.13	69.0554	95.364	71.7484	147.071	118.639	41.3518	144.378	84.069	106.238	154.837	107.143	85.5622	92.809	107.559	43.2661	86.9505	88.9527	99.083	61.2061	62.0308	73.1301	72.5121	122.51	80.1645	4.4194	14.8432	12.3527	22.2419
ARHGAP27P1-BPTFP1-KPNA2P3	10.7151	5.7881	6.55639	7.14305	7.89124	6.84101	5.35163	10.0061	7.85744	15	14.5913	14.4993	9.32707	15.5474	10.7557	9.53833	13.8524	13.953	18.3573	18.7615	10.6542	12.8022	19.5062	13.1568	16.2581	18.0991	10.0659	16.0175	16.4896	13.7555	19.3603	16.1685	16.7061	13.1547	9.08537	13.0544	7.67742	6.42053	8.83621	18.2843	3.06304	3.09127	12.8408	18.9896	15.7767	1.72336	5.85601	4.97214	6.17665
ARHGAP29	0.128382	0.0921976	0.0738455	0.139787	0.0643455	0.216198	0.0704066	0.160946	0.156706	0.0856496	0.070797	0.227393	0.0149613	0.211657	0.102676	0.0920166	0.165297	0.122875	0.0539642	0.0126606	0.0795128	0.0450834	0.0536137	0.0449083	0.142039	0.0204146	0.111723	0.160747	0.0210912	0.0739533	0.152079	0.128167	0.017298	0.0666927	0.0565435	0	0.0452545	0.0686601	0.0604622	0.0593071	0.0272467	0.122881	0.0566822	0.1093	0.0563404	0.14545	0.254875	0.196924	0.325061
ARHGAP30	640.031	367.186	470.385	449.882	480.184	482.368	426.41	502.269	433.583	519.543	534.913	495.174	455.85	492.584	490.3	317.907	485.547	519.57	328.616	289.846	442.598	279.63	377.92	342.613	406.168	407.474	158.034	450.296	371.214	342.171	361.96	388.239	357.357	381.75	422.096	190.813	304.236	388.528	351.202	237.706	330.069	306.691	310.514	468.311	429.922	20.1182	69.1109	54.3125	94.2011
ARHGAP31	9.8758	3.09404	5.35991	3.72571	7.66419	5.52994	3.74173	5.56913	4.71492	1.68741	4.60671	5.21742	2.72256	0.962901	8.44189	5.61052	11.5944	4.8108	3.36688	2.78561	4.80846	3.20702	3.60095	3.70222	4.11991	2.1783	1.66342	4.08385	2.00043	5.22397	3.50032	3.25993	3.06193	2.09627	4.80173	1.41784	7.6362	4.99773	0.96022	1.00292	3.26038	2.45503	2.1567	1.86843	2.42331	0.359703	1.60407	1.56853	1.81547
ARHGAP31-AS1	0.798478	3.6044	1.6075	1.73883	4.8024	1.03435	1.75159	3.00303	0.974641	1.54968	1.46775	0.737886	4.09432	1.53582	4.85334	4.57842	5.75721	1.69829	5.37013	7.87431	3.29689	3.20456	4.53496	4.65516	3.29809	0.50788	1.75546	2.57085	1.22433	5.51948	1.48048	4.98215	0.430344	3.31839	2.6571	3.48536	2.02653	3.41628	1.50419	0.655757	1.58165	0.705474	1.41015	2.71919	0.560659	0	0.0778151	0.137782	0.561735
ARHGAP32	0.724295	0.57323	1.7297	0.488207	1.99661	0.713742	0.585182	1.99438	0.544663	0.357702	1.31237	1.08767	1.24803	0.266543	1.36542	1.30313	1.612	1.23791	0.959953	1.0408	1.67687	1.4638	1.62039	0.968197	1.31649	0.888483	0.831727	0.985551	0.628951	2.21725	0.663475	0.978102	0.64828	0.709522	1.34437	0.617698	1.10514	0.913065	0.321619	0.557656	0.647813	0.491376	0.639571	0.704732	0.790101	0.144837	0.313854	0.3716	0.386705
ARHGAP33	2.52598	3.65399	5.25787	3.14003	4.68432	1.84059	2.9091	7.48131	2.39917	4.80283	7.10414	6.97373	4.85714	3.17541	7.48484	12.2983	9.62684	5.64116	6.7802	7.51048	6.85753	6.67182	6.51915	6.86995	3.40952	6.41666	4.26917	3.32093	4.10831	7.37721	3.64923	5.39027	6.43258	6.02307	2.67006	5.76429	5.93011	3.56644	4.4611	5.09545	2.43922	1.45065	4.73983	6.63083	3.29233	0.569655	0.969286	0.64563	0.888536
ARHGAP35	6.79398	3.5275	10.0034	5.04964	12.1698	4.39665	3.98512	17.0345	6.28728	9.52381	17.4298	9.54049	6.77466	6.68404	12.1193	16.0422	8.06295	8.33084	7.83304	8.79156	12.904	9.54032	12.6566	8.66925	7.22911	10.47	7.24101	7.0696	6.75513	11.1895	7.99632	9.41091	9.67154	8.37845	9.68807	8.76021	12.5075	7.46921	3.65597	4.2302	4.02478	4.61943	6.5731	7.27632	5.69345	0.493117	2.82402	1.63618	2.65477
ARHGAP39	0	0	0.322478	0.0739928	0.204357	0.0264089	0.0838527	0.681538	0.186633	0.0247289	0.187373	0.282595	0.190065	0.0840264	0.130437	0.292239	0.244988	0.130082	0.342774	0.120628	0.196411	0.654548	0.340548	0.760673	0.210517	0.291761	0.354827	0.474058	0.0893126	0.469743	0.146998	0.381612	0.109875	0.0423624	0.099766	0.261729	0.431177	0.130836	0	0.0418568	0	0.0600404	0.240026	0.11571	0.214721	0.00704616	0.0695369	0.0351785	0.0717109
ARHGAP4	166.589	158.041	238.469	171.721	265.508	189.582	219.284	301.83	208.311	218.485	338.481	305.586	292.988	196.233	297.364	302.223	282.544	277.202	343.439	395.692	308.638	345.064	402.099	311.513	293.027	344.377	250.9	255.518	330.51	364.661	334.632	293.013	335.62	309.97	230.632	335.469	246.918	187.637	159.901	253.289	140.411	112.079	343.643	302.899	331.105	18.4142	38.3171	26.8688	39.0689
ARHGAP40	0	0	0	0	0	0.0808055	0	0	0	0.0756651	0	0	0	0	0	0	0	0	0	0.0615158	0	0	0	0	0	0	0.0571417	0	0	0	0.0321273	0	0	0	0	0.0400417	0	0	0	0	0	0	0	0	0	0	0	0	0.0365699
ARHGAP42	0.111366	0	0.224202	0.0134733	0.0744225	0.129837	0.122149	0.279227	0.169919	0.175612	0.36848	0.171525	0.545088	0.0765015	0.142507	0.524534	0.0382368	0.118432	0.173872	0.285545	0.398516	0.134084	0.297648	0.103883	0.114998	0.0531265	0.0102016	0.179282	0.109774	0.128303	0.0114715	0.0833847	0.150053	0.18513	0.0871982	0.0428922	0.109918	0.0595596	0.104897	0.114325	0.204839	0.0655962	0.131118	0.0421391	0.0390983	0.00384909	0.0542653	0.0720631	0.0261155
ARHGAP44	0.0894749	0.0220308	0.0308797	0.0259797	0.179381	0.152996	0	0.269208	0.0491468	0	0.0197366	0.0826853	0.0750758	0.0295027	0.0343484	0.109938	0.0737298	0.0685097	0.0644744	0.402361	0.132998	0.0430911	0.179356	0.262908	0.0950333	0.221955	0.157369	0.0960273	0.211671	0.0865894	0.0884791	0.0803929	0.173603	0.0223109	0.0630522	0.12406	0.0605565	0.114845	0.0809064	0.0771562	0.0607661	0.0316213	0.0948104	0.0406272	0.0565432	0.07062	0.120489	0.117788	0.0853867
ARHGAP45	367.098	415.754	415.374	381.158	501.638	445.906	475.359	429.738	368.435	457.98	496.23	454.069	707.203	348.281	494.356	405.352	420.411	455.151	369.161	499.36	427.26	357.823	417.057	430.759	440.696	493.69	214.996	402.211	392.628	425.67	437.212	426.15	396.301	390.401	366.063	291.1	343.224	335.518	320.857	375.147	262.457	202.113	403.597	591.16	483.135	25.0118	75.2564	57.7779	86.4135
ARHGAP5	1.58639	1.48356	3.51399	1.59446	3.70031	1.74282	2.19592	5.50739	1.52212	1.9872	6.0565	2.56552	4.41566	0.867615	3.77697	6.55981	3.04811	2.58898	1.22008	1.75098	2.80902	0.881548	1.65115	1.43	1.67415	2.40133	0.469498	1.39152	0.831982	1.2653	0.933324	1.31344	1.4798	1.59751	1.41531	0.599246	2.69708	1.38032	0.448273	0.47917	1.23019	1.67116	0.606127	0.969665	0.449846	0.237583	1.18855	0.516035	0.800905
ARHGAP6	0.652959	0.103725	0.508855	0.596296	0.464506	0.556621	0.450504	0.63374	0.385654	0.459892	0.441387	0.486621	0.412382	0.208356	0.667089	1.50106	0.195262	0.295677	0.56158	1.32109	1.44369	1.91469	0.928882	0.943099	0.335575	0.401924	1.64392	0.497325	0.221463	2.16943	0.663917	0.867406	1.70282	0.525219	3.03046	0.567871	0.837513	0.865139	0.714228	0.467055	0.393385	0.241928	0.632378	0.19128	0.332769	0.113568	0.25864	0.223527	0.577907
ARHGAP8	0	0.0409755	0.0287169	0.0483202	0.500451	0	0.164277	0.292078	0.0609395	0.0242235	0.0367085	0	0.511995	0.0548726	0	0.16358	0	0	0.0239834	0	0	0.0601095	0.0667174	0.0232851	0	0	0	0	0	0.0690211	0.0205705	0.0747622	0.161444	0.0414965	0	0	0.0281575	0	0.11286	0	0	0	0.17634	0.0377817	0	0.156761	0.664982	0.371507	0.264098
ARHGAP9	464.172	286.781	280.054	438.263	345.013	289.042	511.214	311.929	326.359	465.912	554.671	527.527	397.065	311.626	477.093	201.32	334.035	670.936	451.982	301.619	460.218	321.534	450.451	381.349	412.044	426.45	211.803	574.614	423.319	322.157	682.99	493.61	524.97	464.862	504.149	266.671	277.724	385.708	368.526	351.369	277.75	261.594	324.491	458.291	469.164	16.389	38.2364	31.0586	66.8859
ARHGDIA	134.217	385.2	314.04	238.792	246.255	159.502	331.418	271.182	261.35	189.494	209.677	209.681	432.036	256.742	257.128	346.555	222.281	189.678	231.398	294.848	234.663	268.158	227.7	264.806	284.38	269.756	97.8243	258.681	223.355	246.892	283.755	299.599	168.447	296.514	229.969	179.891	267.46	199.334	282.781	204.173	286.405	246.064	246.178	386.348	307.551	34.062	58.0296	50.8841	61.8561
ARHGDIB	2444.79	1632.92	1878.48	2584.1	2020.45	2522.72	2145.23	2187.59	2499.9	3069.38	2217.54	2035.62	1785.59	2399.65	2362.93	1555.74	1865.27	2653.87	2297.55	1844.9	2247	1727.29	2056.75	2005.46	2211.86	2317.55	1095.62	2660.63	2048.69	1812.2	2348.18	2384.09	2121.83	1923.8	2466.86	1421.14	1623.04	2262.18	3244.07	1928.24	2372.06	2571.63	2008.74	2428.38	1964.79	128.46	372.082	284.38	481.844
ARHGDIG	0	0	0	0	0	0	0	0.0857184	0	0	0	0	0.0956193	0	0	0	0	0	0	0	0	0.0411619	0	0	0	0	0.187904	0	0	0	0	0	0	0	0	0.210676	0	0	0	0	0	0	0	0	0	0	0.0399807	0	0.0240512
ARHGEF1	211.297	193.908	270.333	211.048	309.66	203.122	284.623	360.655	225.689	337.361	412.548	346.166	400.322	266.886	325.727	366.71	294.403	333.136	367.263	384.164	327.948	348.884	357.283	315.171	355.876	388.055	231.782	330.837	320.393	379.697	395.682	377.93	355.6	346.279	263.547	296.442	278.116	183.332	201.439	271.002	166.51	155.421	349.301	410.921	377.905	16.8986	46.0514	31.36	44.5941
ARHGEF10	0.184674	0.0189462	0.0265562	0	0.0154265	0.119613	0.126598	0.019293	0.0140886	0.0336013	0	0.0711084	0.0215214	0.012686	0	0	0	0.0392784	0.0332683	0.109271	0	0.00926447	0	0.0107666	0.0272425	0	0	0	0	0.010638	0.00951138	0	0	0	0	0	0.0260389	0	0.0347893	0	0	0	0	0.0174695	0	0.453716	0.220574	0.187236	0.2334
ARHGEF10L	6.31019	3.71427	6.41602	2.4522	8.94499	8.09167	2.69158	6.8187	5.93238	2.02567	4.63972	7.48062	3.53574	1.34858	12.3364	4.17688	7.83466	6.04631	9.07875	5.48117	6.3689	6.16495	6.81427	7.01586	7.10839	4.94613	7.83567	7.93522	5.22174	15.0097	7.74742	8.39953	5.53077	3.78798	10.231	4.74615	10.0657	9.43569	1.58497	2.99683	4.79775	5.12468	6.45383	5.57126	8.54824	0.414163	1.22991	1.83127	1.64418
ARHGEF11	66.8045	11.9711	21.2624	26.9809	19.8478	50.7549	21.7225	27.8699	29.6613	48.1204	47.9121	53.1265	17.1535	41.3016	42.1548	17.511	49.3336	69.5752	29.6987	17.6559	31.9507	18.9352	24.3087	23.2645	52.7724	37.9592	11.5864	43.0379	21.0354	33.1331	41.9418	29.9562	22.4129	31.0254	37.7811	11.707	21.3664	28.344	23.3867	15.7162	13.6424	16.9364	17.0907	26.9209	18.4112	1.33918	4.79056	4.50534	8.62273
ARHGEF12	1.00723	0.427301	1.34466	0.810181	1.47354	1.0156	1.35482	3.94169	0.791247	2.26356	2.3944	1.35846	1.40856	0.774183	1.44998	3.44515	0.848207	0.859805	1.1034	1.7396	2.32668	2.1509	1.97127	1.4855	0.837285	1.64926	2.14332	1.00064	1.127	2.22046	1.26184	1.94654	1.92565	1.71397	2.60973	1.52551	2.13603	1.11812	1.32308	0.65393	0.895503	1.09435	1.19589	1.27469	0.709623	0.617209	0.927446	0.991558	1.30808
ARHGEF15	0	0	0	0	0	0	0	0	0	0	0	0	0	0	0	0	0	0	0	0	0	0	0	0	0	0	0	0	0	0	0	0	0	0	0	0	0	0	0.0354596	0	0	0	0	0	0	0.199793	0.187733	0.119058	0.111787
ARHGEF16	0	0	0.128795	0	0.0299269	0	0.0491188	0	0	0	0.13171	0	0.0417507	0.0492206	0.143262	0.0366828	0	0.0761986	0.0430262	0.105991	0.0246541	0.0718909	0	0.0417734	0.0528494	0.0569687	0.147682	0	0.0392378	0.0206373	0.0184517	0.0223538	0	0	0	0	0	0	0	0	0	0.0527552	0	0.10167	0.062889	0	0	0.0077275	0
ARHGEF17	0.553164	0.866739	0.303719	1.07077	0.621707	0.495085	0.592938	0.63043	0.429676	0.439191	0.517653	0.449226	0.421949	0.566531	0.579146	0.102981	1.45034	0.29948	0.241577	1.15053	0.996654	0.171548	0.184806	0.211089	0.534117	0.351846	0.239542	0.431762	0.363506	0.324439	0.39368	0.351426	0.569159	0.626971	0.305154	0.116209	0.510519	0.376522	0.397879	0.268445	0.327294	0.296202	0.34044	0.437646	0.81213	0.0139046	0.0245037	0.0303711	0.106133
ARHGEF18	3.75585	3.77126	8.1129	4.71794	7.6633	5.01027	5.74106	10.6526	5.14535	5.7578	10.635	7.38478	11.6968	4.0622	7.92495	11.848	7.02394	7.03655	4.18439	5.48492	8.00687	6.28597	5.6866	4.64025	10.2323	6.25193	1.05412	7.8331	4.41111	6.02105	4.03343	6.36232	3.44551	6.57568	5.33411	2.01082	7.16615	4.85501	3.67317	2.05088	4.20603	4.77754	3.55173	6.65224	6.22831	7.26948	23.3944	20.0613	30.0213
ARHGEF19	0.975656	0.545976	1.72186	1.1911	2.80065	3.17116	1.89705	5.33729	1.50217	2.16252	4.84229	2.25405	2.60478	1.31606	3.19213	4.90413	2.92352	2.60335	2.4287	2.51911	4.24819	4.19151	4.93379	3.50595	2.74768	3.63883	3.63185	2.237	2.82686	4.93555	2.11049	4.91441	6.09491	2.70929	3.46373	4.37262	3.33913	1.82153	0.802021	1.58432	2.033	1.09711	3.28948	3.02052	1.86837	0.248311	0.479732	0.596897	0.686382
ARHGEF2	90.2504	146.429	82.9509	67.0035	114.743	81.7338	139.167	86.7028	71.8859	88.2447	78.4436	82.7803	134.525	58.6445	77.0011	54.5294	66.7431	86.5419	63.1335	74.4432	61.4663	46.8225	56.8533	51.018	95.3775	72.8371	35.1745	76.0204	51.7086	55.7374	76.1845	54.4791	54.53	53.4726	62.5652	34.3956	51.6958	56.1584	42.23	51.0986	56.7212	71.3855	58.9674	69.262	94.6916	4.13978	17.7695	15.2903	24.5833
ARHGEF25	0	0.408585	0.613605	0.103248	0.475259	0.294803	0.078004	0.653814	0.173616	0.241543	0.941238	0.350512	0.198909	0.351745	0.0910042	0.932076	0	0.0605042	0.102493	0.280535	0.234914	0.228335	0.380154	0.232186	0.335714	0.316646	0.234529	0	0.654279	0.426054	0.732563	0.212996	0.459951	0.41378	0.111369	0.6939	0.561543	0.212993	0.321535	0.262827	0.0804982	0.125668	0.502389	0.538197	0.0998719	0.0294961	0.0277229	0.0490871	0.133418
ARHGEF26	0.12103	0.0372505	0.130531	0.0219637	0.0606607	0.164622	0.0746715	0.189661	0.166199	0.132128	0.133485	0.139807	0.0423136	0.0997683	0.116155	0.0743547	0	0.115839	0.109016	0.0358067	0	0.054645	0.0303261	0.0846731	0.026781	0.259815	0.0665213	0	0	0.125493	0.112203	0	0	0	0.0888425	0.0466144	0.0767933	0.0194184	0.0341999	0	0	0	0.0534363	0.034347	0.0318684	0.0313671	0.0688055	0.0782619	0.0854435
ARHGEF26-AS1	0	0	0	0	0	0	0	0	0	0	0	0	0	0	0	0	0	0	0	0	0	0.0151949	0	0	0	0	0	0	0	0.0174476	0	0	0	0	0	0	0	0	0	0	0	0	0	0	0	0.267237	0.962926	0.721161	1.11568
ARHGEF28	0	0	0.0275272	0.0308789	0.0426415	0.041329	0.104981	0.439965	0.18498	0.224459	0.0586462	0.0196556	0.0446167	0.0701323	0.0408257	0.143736	0.0438167	0.027143	0.0229898	0.0377556	0.131732	0.102434	0.181201	0.126482	0.0376515	0.0811723	0.0584516	0.0684815	0.090851	0.0955668	0.0985914	0.151292	0.0859751	0.0662955	0.0437164	0	0.071976	0.0477758	0.0360613	0.0196513	0.0270844	0.00939609	0.0281723	0.0482885	0.0448039	0.011027	0.0777304	0.052303	0.063594
ARHGEF3	18.588	12.2482	23.9698	12.3228	33.2764	16.64	16.9899	49.0054	15.4488	19.2293	34.0572	24.137	25.8183	8.94858	24.8736	36.1464	33.7784	22.4675	14.701	22.2057	30.8038	25.3519	35.8467	22.4491	16.5861	28.4764	15.3247	18.841	15.128	30.66	15.6134	26.6662	26.7557	23.5832	20.3079	18.4702	43.0425	17.2635	12.0138	11.0303	21.0612	16.0002	14.1896	18.9274	14.4312	1.67663	12.997	7.69274	10.9239
ARHGEF33	0	0.073962	0.0518348	0.0436096	0.0301109	0.0700417	0.0247104	0	0	0.043724	0.0662599	0.0832775	0	0	0.0864861	0.0369084	0	0.0766672	0.0865815	0.177738	0.0248057	0.0361665	0.0602134	0.0840606	0.0797616	0.0286595	0.01651	0.0967151	0	0.0830567	0.0185652	0.0674739	0.0971367	0	0.0705598	0.0462772	0.0254126	0.0385559	0	0.0370042	0.0255006	0.0265398	0	0	0.0632757	0	0.00994142	0.0233251	0.0105662
ARHGEF35	0.751508	0.168217	0.294729	0.347146	1.30119	0.584103	0.674409	0.685183	0.375263	2.73473	1.6577	0.252539	0.477703	0.337903	0.45897	1.00732	0.140742	0.871848	0.541526	0.323394	0.677009	0.61692	0.616264	0.286778	0.362816	0.130365	0.0750998	0.146644	0.359161	0.188902	0.0844482	0.460382	0.662775	0.766601	0.280839	0.736761	0.520179	0.613834	0	0.378726	0.753971	0.482892	0.301637	0.310211	0.287825	0.0570249	0.357713	0.50988	0.285614
ARHGEF37	0.155976	0.0768098	0	0.249089	0.0312703	0.0484924	0.0513238	0.156431	0.0571164	0.0227038	0.0688112	0.14414	0.043625	0.0257151	0	0.114989	0	0.0398096	0	0	0.231848	0.150236	0.0312659	0.065473	0.027611	0.0297631	0.325769	0.0334797	0.0409992	0.107818	0	0.0233573	0.100877	0.11668	0.0183192	0.0961181	0.23752	0.0600608	0.0705195	0.038429	0.0529649	0	0.0550923	0.0708229	0.0328561	0.0388148	0.182407	0.0565208	0.131677
ARHGEF38	0.0219136	0.0269782	0.13235	0.0954418	0.0439328	0.0851609	0.0360533	0.027472	0.0401224	0.0637947	0.145013	0.081003	0.12258	0.126448	0.294434	0.161552	0.0451435	0.11186	0	0.0259326	0.0361923	0.013192	0	0.0766544	0.0775832	0.0627227	0.0120443	0.0470368	0.0576012	0.0454434	0.0541743	0.0164078	0	0.0546424	0	0.01688	0	0.0421907	0.0743065	0	0	0.0193612	0.0580509	0.149252	0	0.077254	0.082224	0.045376	0.0693815
ARHGEF39	0.230103	0.472139	0.750017	0.278384	0.691971	0.33782	0.31548	1.47439	0.234058	0.502405	0.958739	0.354404	0.750839	0.105378	0.539819	1.13091	0.974391	0.424154	0.57112	0.816912	0.61228	0.815741	1.38375	0.697586	0.565736	0.82937	0.60425	0.274393	0.705647	1.32549	0.647863	0.938019	1.19881	0.541895	0.195183	0.708989	0.475852	0.213307	0.144491	0.330705	0.390681	0.0903563	0.383797	0.696541	0.215426	0.663314	0.968822	0.449158	1.08101
ARHGEF4	0.172172	0.250502	0.391633	0.159064	0.376552	0.279804	0.386271	0.529796	0.200605	0.0797404	1.05303	0.708749	0.196997	0.129024	0.495712	0.346169	0.435296	0.319587	0.417308	0.500109	0.646267	0.329788	0.360812	0.350407	0.429462	0.851205	0.326905	0.537543	0.359994	0.649167	0.377271	0.18751	0.328993	0.292716	0.404427	0.32553	0.264831	0.241081	0.159222	0.347067	0.225886	0.0691446	0.262601	0.124372	0.28025	0.169128	0.293284	0.169007	0.347974
ARHGEF40	91.7525	21.8975	27.2456	38.1007	29.6616	110.77	29.5805	65.7759	67.2863	137.422	53.7738	88.7634	24.6753	103.604	81.7699	19.9855	68.0818	95.9957	51.0481	22.5848	68.4162	24.2599	25.7343	40.5093	72.3605	41.5061	12.8415	82.038	60.734	35.1047	87.5425	49.8845	54.73	39.5727	44.079	20.4968	17.055	22.1532	122.642	21.3366	33.3499	30.6594	24.1233	107.469	27.2353	1.70758	3.2256	3.74814	8.75879
ARHGEF5	1.34168	1.26518	1.79799	1.01536	1.74553	0.465938	2.16044	3.47136	1.12373	3.34494	2.45577	2.24232	2.75454	2.68261	1.6438	1.403	2.3229	0.728588	0.761096	1.28371	1.39084	0.721769	1.17306	0.539224	0.960128	0.926021	0.831565	0.857835	0.431458	0.927439	0.141144	1.02596	1.1539	0.640635	1.13993	0.813601	1.30411	0.476329	1.16157	0.931901	0.411976	0.958417	0.55456	0.842522	0.450994	0.166827	0.796494	0.548168	0.961689
ARHGEF6	50.2845	24.8832	54.8334	49.3928	65.5686	44.1592	49.4769	82.7144	32.4931	40.2604	98.449	74.4263	49.9607	20.236	73.1319	68.0961	120.739	76.9187	38.392	36.8709	63.4594	37.5594	51.7438	42.0779	41.9937	46.2519	25.4244	39.7826	33.7564	54.1372	30.7749	40.5495	39.6917	42.9647	46.8101	23.1648	54.7917	46.8331	20.8613	24.1833	32.6733	35.8522	28.3556	33.9027	36.2956	3.1194	18.596	10.1832	17.1614
ARHGEF7	6.94366	6.79359	13.1145	6.75121	22.0271	5.46272	11.5517	16.2244	7.59703	11.2781	16.5929	13.6943	18.8484	8.16696	10.4159	17.0633	13.1269	11.0764	9.5392	14.0626	10.2443	10.3143	11.6273	10.2192	10.8926	12.5765	6.43827	8.67904	11.3888	14.5165	9.31567	12.427	10.0404	9.85366	7.21042	8.62092	8.22644	4.73704	4.21133	5.27659	4.00166	4.13981	9.07252	7.99428	13.2294	0.547297	2.79753	2.03185	2.62614
ARHGEF9	0.65126	0.831472	2.60143	0.761646	2.01893	0.984251	1.57746	4.53584	0.960557	1.50973	3.31208	2.25133	2.10823	0.835102	1.90981	3.92692	1.86339	1.55447	1.78156	2.01238	3.37623	2.95496	3.71093	2.53969	1.41973	2.43942	1.96872	1.87682	2.10022	3.44307	1.97527	2.29366	2.886	1.8946	1.45897	2.47115	3.05071	1.67959	1.04965	1.06971	1.40266	1.01228	1.60809	1.80713	1.28295	0.288698	1.28317	0.669828	1.14714
ARID1A	39.6231	26.3672	36.76	30.9193	48.812	26.2664	28.0573	58.4839	33.4672	60.2023	59.4446	51.4942	49.5199	48.8733	51.877	44.9182	44.6904	56.6991	32.8647	33.6867	33.0219	27.9584	35.355	27.8518	46.6991	37.9035	16.832	41.0364	27.7372	32.0168	40.6836	36.4288	27.4975	29.8745	35.3802	19.2928	32.4713	23.6223	31.2204	22.8	22.4572	26.2836	24.8324	36.5035	30.6845	2.74908	10.1641	7.05085	13.8836
ARID1B	3.052	3.66584	6.06521	3.67529	7.58317	2.26813	4.43416	8.11365	3.51549	4.72656	7.50709	4.77855	6.71663	1.97959	5.70117	7.26704	5.30327	4.5637	3.59217	4.32881	4.68763	3.90288	4.37415	3.88028	4.67222	4.79167	1.53444	4.40059	3.5788	4.57144	3.0718	4.23078	2.98125	3.71245	3.3837	2.34522	4.84319	2.97502	2.31518	2.06762	3.26627	3.15634	2.48163	3.63752	3.05788	0.369245	1.58258	0.982095	1.39591
ARID2	3.84839	4.35002	8.37781	5.96481	14.6206	3.54465	8.02147	12.6193	4.60131	6.69811	11.9177	6.79632	12.6213	5.29475	9.6212	9.84406	7.22261	5.73253	4.95407	6.49903	5.72262	6.0268	6.28668	6.34284	6.66698	6.19356	2.64209	5.24728	5.36385	5.15946	4.87545	6.05006	5.24802	5.63472	3.84431	4.31473	5.66566	2.90926	3.35911	3.44171	3.46465	4.29556	3.77312	7.12023	4.57256	0.394771	2.57457	1.32222	2.45205
ARID3A	54.8236	42.4249	34.3834	27.3055	39.3002	49.8623	55.256	26.7699	28.2578	42.5829	29.928	32.8248	35.757	46.294	33.8684	18.7368	26.8115	35.5694	28.4005	31.7304	36.3896	19.7468	28.0742	23.7865	36.5769	32.1752	13.7242	48.9991	27.7618	27.9131	44.3616	27.4063	28.9392	29.3513	38.0926	15.6501	21.2221	29.8623	49.5474	22.8291	28.2181	32.7058	25.263	48.427	48.887	2.87795	6.51742	4.73234	9.33212
ARID3B	35.1844	70.9318	51.7872	44.9282	51.9657	32.7497	57.0953	51.181	46.3328	45.0265	51.4554	48.5	88.3498	51.814	51.0615	42.804	40.2618	43.3309	33.9073	50.9392	37.754	26.5246	32.8793	32.415	53.5043	40.635	11.8734	42.5529	39.8997	27.4076	33.775	40.6775	25.9802	29.9334	30.6473	17.6701	23.5911	25.0512	35.2358	27.7812	40.7181	46.0389	30.9743	51.1084	52.0384	2.11188	6.75923	5.56105	7.66758
ARID3C	0	0	0.101557	0	0	0.0914861	0	0	0	0	0	0	0	0	0	0	0	0	0	0	0.0972011	0	0.117973	0.247043	0.104182	0	0	0	0	0.0813644	0	0.0881321	0.190315	0	0	0.362674	0	0	0	0.362502	0	0	0	0	0.123973	0	0.0344129	0	0
ARID4A	33.2035	52.0085	38.4941	34.0904	57.4596	34.7961	42.4964	44.5693	33.9929	61.9708	50.4168	45.0423	70.2179	39.0749	38.669	33.4628	38.5634	50.158	19.3084	29.0347	25.0452	15.6288	20.0816	14.9693	30.2626	28.0569	6.35658	32.5968	21.7328	16.0345	22.298	25.6005	15.1157	20.6575	17.9392	10.6329	16.7835	14.2389	25.5738	11.787	25.4673	27.3778	11.5883	22.1214	24.8936	1.18325	7.45544	4.07841	7.55729
ARID4B	40.1822	52.2572	39.3023	33.6102	47.4506	31.3129	51.7353	49.9794	33.0644	59.1767	52.0593	43.9248	56.2138	56.615	44.6671	41.0234	39.705	49.1728	21.4323	32.8548	27.3608	21.7698	28.0966	23.5156	38.247	30.7959	13.7177	29.7479	25.1043	17.5323	26.5493	26.0321	22.5779	22.833	18.2238	18.1623	24.9213	18.3374	28.278	21.6643	28.0763	36.0453	19.5885	30.4257	24.8337	1.74873	7.72806	4.07096	7.53378
ARID5A	188.352	345.387	184.136	184.71	228.733	186.913	207.906	150.156	221.434	275.283	166.476	154.212	214.995	195.357	162.658	156.098	117.519	164.682	106.686	160.597	115.876	80.6589	107.3	98.4623	127.868	170.86	33.2616	83.4981	134.856	82.7305	127.697	155.016	83.3097	95.6634	67.1365	79.2002	112.799	76.9585	198.412	118.109	196.322	203.952	115.268	234.011	186.8	5.76764	14.3014	10.9128	18.7306
ARID5B	3.8869	4.04732	11.7534	4.98373	12.3988	3.7128	12.0428	14.0492	4.58925	4.56057	14.9842	8.69454	11.2777	2.59022	7.73959	23.0534	9.09238	8.69203	6.41315	8.94158	11.2342	12.4212	12.8704	9.28881	5.83566	8.54331	4.093	5.39962	6.79141	8.72589	3.89528	10.1725	7.51803	8.35607	7.08232	10.9689	11.8471	4.31294	3.38739	6.04122	4.00898	5.71292	8.08339	4.92769	5.9112	0.576283	3.66404	1.56551	2.05085
ARIH1	6.9032	12.9222	10.8099	6.54959	15.1276	3.74623	12.4204	13.2679	6.69844	9.99544	12.5052	9.237	19.805	9.7654	11.9545	11.4341	9.2564	7.7164	9.73424	14.1909	8.04442	8.62172	9.90902	10.1212	11.3527	10.5962	2.67707	9.16938	11.0046	7.01475	6.97173	10.7995	6.2439	8.11799	5.60123	4.93169	6.8902	4.36041	6.51451	7.8512	6.84011	8.11296	7.33279	12.6648	9.54905	0.64835	2.67244	1.47715	2.46777
ARIH2	11.9948	13.5428	21.1988	12.6018	26.6016	11.0618	20.1945	33.165	14.698	17.927	27.1439	18.3212	19.874	13.508	22.0889	28.3305	19.4181	15.9151	15.3459	18.2642	25.5073	20.2409	25.1444	20.9863	15.8607	19.4293	11.9328	18.0091	17.2892	26.2203	15.4796	21.6383	20.2649	17.8475	16.4722	12.1598	20.0848	15.3959	10.7244	10.8461	13.278	11.7142	12.8783	19.7067	16.7791	1.39377	7.13341	4.36575	5.83067
ARL1	5.33708	3.53168	5.72729	3.65623	10.4658	4.6408	4.60993	9.03261	3.96982	3.03462	7.83618	5.02456	5.3645	1.34735	4.57789	8.64793	5.84096	4.51221	4.1583	4.89482	7.2721	6.36561	7.38856	5.50743	3.18861	5.60126	4.85845	6.12172	4.49361	8.90034	3.85518	6.76844	6.68775	3.90929	7.36528	4.85627	9.03032	8.34892	1.84744	4.29409	3.39809	3.80183	3.85859	3.44573	3.23221	0.409294	2.22354	1.27915	1.28533
ARL10	0.521773	0.285495	1.05044	0.284064	1.10417	0.597051	0.572297	2.56197	0.252102	0.981009	3.30895	0.883996	1.43908	0.430112	1.01542	1.85207	1.47797	0.943299	0.731077	0.600314	1.44823	0.985949	0.97328	1.02413	0.628592	1.75619	0.852375	0.591094	0.457171	1.21227	0.725577	0.792205	1.12485	0.957726	0.604304	0.837332	1.20164	0.520894	0.344025	0.437438	0.565988	0.281722	0.703907	0.789726	0.412165	0.67507	1.53487	0.790074	1.07179
ARL11	51.2228	19.0787	26.1426	29.9979	29.6328	48.6184	49.2432	22.5842	30.1227	46.4418	26.1406	28.9631	21.2469	48.8801	31.3288	11.0407	22.4906	29.3601	13.8258	12.483	20.397	13.3275	14.0094	15.4579	28.4319	20.6253	11.7863	31.5867	12.3802	21.3647	32.436	19.339	21.4771	22.8932	29.5194	9.52979	15.7179	28.5832	42.0978	13.0479	17.5412	27.3457	13.876	31.1425	19.3854	1.02433	3.60252	3.42697	5.22164
ARL13A	0	0	0.28006	0	0.216916	0.252287	0.44503	0.406925	0	0.472476	0.357998	0.399949	1.05916	0.178381	0.726877	0.531769	1.00302	0	0.389828	0.128041	0.804141	0.26054	0.7591	0.454174	0.47883	0	0.0594683	0.116121	0.284404	0.822708	0.200613	0.243038	0.524823	0.134897	0.127077	0.583409	0.54921	0.0694384	0.366885	0	0	0	0.0955413	0	0.569791	0	0.0632659	0.0560105	0
ARL13B	2.71875	0.787551	1.55233	1.24796	1.84358	2.7657	1.15114	3.50859	0.988249	2.18238	2.64577	2.43854	1.34189	1.8786	2.07204	2.75102	2.22385	3.01031	1.58456	1.51405	2.24512	2.28655	2.08375	1.39856	1.66322	3.16612	1.1427	2.2742	1.52386	2.76372	2.98995	1.79616	1.61612	1.94406	1.76092	1.17031	1.86034	1.71916	1.85283	1.28057	0.882476	0.953766	0.706094	1.31617	1.01064	0.207272	0.654591	0.527789	0.464115
ARL14	0.128349	0	0	0	0	0.099758	0	0	0	0	0.283115	0	0	0	0.123179	0.315404	0	0	0	0	0	0	0	0	0	0	0	0	0	0.0887211	0	0	0	0	0.0753719	0	0	0.247113	0	0	0	0	0	0.145696	0	0	0	0.0332211	0
ARL14EP	4.46738	2.61898	8.28581	2.69134	12.5205	4.81861	4.69997	9.4866	3.53332	3.14076	11.0274	6.29087	9.90237	1.42794	9.07072	7.80419	6.0102	4.34364	3.26293	10.5015	6.27405	5.5068	10.1734	6.4209	3.71201	6.63989	5.04441	3.35944	4.87286	7.66768	3.6626	6.91743	4.96285	3.78897	4.42594	3.86258	8.56149	6.7873	1.75185	2.77038	5.80482	4.88682	3.99848	3.1048	4.16109	0.233182	1.98136	0.912464	1.38968
ARL15	8.17951	5.38498	7.96306	5.42944	10.3915	6.18747	8.2399	9.32201	4.84522	4.13847	7.76698	6.10364	5.50523	3.96623	6.33881	9.24399	7.61419	5.19121	6.49289	8.79965	7.69373	8.37354	10.6531	7.6197	5.80724	7.67879	5.9141	9.15406	8.91056	8.7079	7.02875	8.25318	7.92095	7.03495	8.78475	8.08638	8.47403	7.04597	4.49902	6.08885	8.6519	6.72439	7.80207	7.10031	9.53637	0.344688	1.90543	1.21141	2.0771
ARL16	7.61029	9.92027	17.8225	7.79896	15.6419	8.94711	11.5739	24.1322	9.13318	11.636	21.019	15.6613	10.9109	5.48261	16.5102	20.666	14.8214	15.8327	25.2073	15.2118	18.8536	22.522	22.5621	26.9789	14.6038	25.0165	25.9405	15.7861	22.9459	28.1597	16.2053	22.9843	26.9879	18.3387	13.8204	22.4142	20.2346	13.9135	7.44531	22.9649	14.0613	10.5096	19.9908	21.1253	22.7666	1.55054	4.26461	2.88935	2.92105
ARL17A	0.733049	0.235426	0.714974	0.786606	1.37378	0.767932	0.498149	2.67704	0.262598	0.881453	1.23031	0.942501	1.91655	0.735636	1.80469	0.979018	1.44447	1.42355	1.19425	1.32009	1.84236	0.901778	0.223608	0.713523	0.761662	0.760212	0.262763	0.649908	0.50266	1.63032	0.768226	1.36024	0.515322	0.834469	0.430478	0.761069	1.07853	0.32727	0.180122	0.628198	0.108227	0.225275	0.759875	1.15774	0.906351	1.31375	5.47946	2.14701	3.4102
ARL17B	0.787312	0.436172	0.271718	0.514354	1.14435	0.0917897	0.518128	1.18441	0.900948	0.429752	3.34309	0.727568	0.550508	0.0649003	0.34002	2.757	0.0810957	1.1052	1.64524	1.30439	1.95047	1.56407	1.73601	0.908831	1.53307	1.8028	1.06018	1.3097	0.181081	2.14971	0.924527	2.09272	0.700137	1.12883	0.97092	1.69809	1.66516	0.0505276	0.222473	0.678916	0.0334185	0.104341	0.799498	1.9215	0.704844	1.23755	9.73845	1.96273	4.36473
ARL2	5.18014	2.35472	5.43209	3.87593	5.43227	7.61885	4.98245	7.79289	2.91831	2.78407	6.24062	4.63976	4.45795	0.656944	6.04228	9.10661	9.52221	4.16977	7.75261	8.1107	8.1606	10.8426	8.06739	8.80924	3.66796	7.98375	20.8499	5.81608	7.59371	13.8824	5.12249	6.56382	14.1741	5.76292	10.296	12.1549	12.9449	11.3032	3.24282	12.6155	4.9388	3.66143	10.204	5.24701	6.21137	4.72202	8.25963	5.98951	6.86023
ARL2BP	2.08086	2.84642	5.45261	4.4755	6.87564	2.87525	4.5013	7.34291	2.6105	3.64588	8.67002	3.20493	3.87997	1.71531	4.8077	6.7233	5.87438	6.58952	2.49906	2.55369	5.79152	2.69094	2.93526	2.53413	2.79677	4.85302	0.9319	3.14308	1.82322	5.48721	2.81028	3.17378	2.99064	3.17087	7.7844	1.12795	6.38961	4.59985	2.09065	1.18675	4.97236	2.79178	0.952752	2.44958	1.70461	2.88581	16.3443	8.35155	11.0323
ARL2-SNX15	0	0	0	0	0	0	0	0	0	0	0	0	0	0	0	0	0	0	0	0	0	0.0835972	0	0	0	0	0	0	0	0	0	0	0	0	0	0.0534838	0	0	0	0	0	0	0	0	0	0	0.197292	0.424327	0.274396
ARL3	15.9862	12.7659	8.05208	10.3497	8.05564	11.8878	8.13915	8.88305	11.3123	12.5152	11.0077	10.3811	7.97561	8.29848	11.9836	5.57414	9.61276	16.6514	12.7959	8.64093	12.8802	8.94742	8.70407	8.25198	10.8606	13.1911	5.20061	13.2154	9.65338	8.84035	14.0458	12.649	7.96382	10.8813	12.6862	4.89235	8.73594	12.7551	9.57173	6.94583	14.8915	11.3375	9.61427	8.82817	13.7884	0.483832	1.6295	1.23015	1.53498
ARL4A	3.87108	27.1016	15.8146	8.83624	10.3322	4.78502	7.28968	15.1436	25.6182	7.90898	7.20151	9.56828	20.8062	9.1502	14.1445	13.1231	12.7787	12.9751	13.6784	14.7366	9.70569	15.1335	10.9384	14.0306	14.9849	11.2581	5.92153	17.1188	15.6002	20.2465	16.2863	16.0638	9.87869	12.3857	7.50451	14.4064	15.3882	6.49524	10.8596	5.8891	9.89838	13.0215	7.70139	20.3302	5.79647	0.251469	0.786287	0.588711	0.771049
ARL4C	31.8675	83.6112	137.155	36.1406	188.056	40.6915	75.2402	229.69	48.307	68.9165	142.003	96.8766	99.9531	25.6552	68.7939	332.72	83.1272	41.1428	58.7799	107.308	89.7819	129.506	116.933	105.567	54.1042	87.4227	127.224	48.4591	67.5292	115.291	50.4409	113.509	173.179	86.1706	83.192	152.353	154.791	77.5571	34.3824	60.4662	136.39	63.2954	87.9277	73.9464	64.7308	11.8696	41.6766	23.6633	32.624
ARL4D	0.721206	0	2.31125	0.598307	2.16883	1.68165	2.54263	3.0999	1.4148	0.449907	2.15902	0.856901	2.44939	0.50958	1.48319	4.17754	1.37961	0.920363	2.07876	3.77967	5.95567	4.9619	2.27178	1.22536	1.82383	3.14558	2.15185	1.21632	1.76032	3.84583	2.80177	2.54572	4.16462	2.44062	2.48063	3.6507	4.00948	1.78528	0.815174	1.84035	2.36154	0.637203	1.72857	0.584772	0.434059	0.0854631	0.421708	0.293343	0.253687
ARL5A	5.7867	4.81029	6.87042	5.90588	12.1218	6.72728	6.48944	11.8428	5.81824	4.85948	11.1553	8.61556	7.29701	4.01589	11.843	12.0933	11.2078	8.14207	6.02307	6.14562	9.35304	6.55035	7.63396	5.8823	5.03427	6.34683	4.02323	7.03323	6.15903	9.05997	4.95199	8.4804	7.1172	4.90228	7.9727	3.73361	9.56094	7.28467	3.466	3.4272	7.53668	5.57153	4.97879	5.13715	6.45944	0.244979	2.42205	1.12015	1.67015
ARL5B	6.57779	104.933	52.8105	19.3839	29.4978	7.58807	14.5623	25.4331	25.0378	12.4638	22.6297	22.523	41.5717	37.0616	21.7073	44.8062	35.9925	18.8207	13.3215	16.3057	13.7799	9.72589	10.7565	12.1101	33.8494	17.5943	2.95569	10.1062	9.97973	7.84938	8.13072	18.3352	5.8588	12.1432	5.21811	12.8538	14.7809	4.26588	8.81745	6.63885	16.9285	25.7139	6.41976	19.6495	38.3106	0.181876	1.43726	0.609336	1.00669
ARL6	0.217862	0.357617	0.68923	0.289932	0.291182	0.45155	0.328567	1.82081	0.432132	0.581384	0.800942	0.637544	0.55856	0.149658	0.557565	0.713831	0.935021	0.417035	0.287812	0.214848	1.01948	0.7432	0.873423	0.330237	0.514213	0.866083	0.558799	0.428663	0.596524	1.15458	0.695682	0.815617	0.763216	0.724329	0.746304	0.671272	0.890835	0.489363	0.164165	0.357842	0.0924744	0.224567	0.22444	0.288525	0.497165	0.00752987	0.191084	0.16917	0.114951
ARL6IP1	43.9899	33.074	41.3162	30.4192	56.4481	46.1628	48.1874	60.3729	40.9349	41.2479	44.3698	38.6841	52.7747	39.5485	47.7834	61.5651	56.1839	53.2468	65.78	67.8732	55.5561	64.0366	61.6165	64.3719	61.6312	65.5273	58.8888	62.7216	68.3539	69.334	67.4512	60.4812	70.3932	47.107	57.7047	64.8042	65.0023	56.7538	42.8598	54.2464	44.8053	45.9509	49.8054	48.4955	40.0812	2.60236	17.4008	8.5124	11.8225
ARL6IP4	0.179162	0.514662	2.06109	1.08377	4.07079	1.29969	1.96511	2.99475	0.984103	0.912756	3.02987	1.4901	2.67253	0.541524	2.46456	3.22867	1.47635	1.2194	4.13125	5.01782	2.76175	4.56589	5.56662	4.21987	1.21576	4.84321	3.6763	1.85873	3.0611	4.62358	1.88241	2.99595	5.89019	2.38265	1.61325	5.75032	2.82932	0.689889	0.810024	4.41416	0.202794	0.474883	5.64264	2.37273	3.27081	11.3509	13.9146	11.2763	12.5782
ARL6IP5	243.857	135.069	150.684	184.184	211.636	208.832	214.958	238.756	143.966	144.504	233.363	168.938	129.944	99.776	222.406	183.433	302.801	196.399	152.325	112.221	200.614	137.565	187.779	149.641	140.123	170.145	126.393	180.508	144.496	194.012	146.97	163.456	186.654	135.062	208.134	115.607	195.494	225.094	128.846	102.704	168.218	178.856	120.081	90.1538	152.176	8.31815	56.3805	24.7481	43.4084
ARL6IP6	28.8625	15.7518	17.372	14.0394	18.0949	31.1443	15.1351	26.9199	19.7489	26.9253	22.2064	24.0143	12.3446	16.2294	19.7041	22.6673	29.9337	21.7073	14.9731	13.9088	22.524	14.4794	14.2154	14.3983	16.548	15.8506	11.6115	23.3652	11.6342	17.4145	14.62	17.3034	16.3574	13.9117	20.0654	8.63329	22.0681	19.2552	19.1142	9.53031	12.7984	14.3715	6.65622	12.7226	10.7598	0.359945	2.4648	1.10389	2.25012
ARL8A	169.783	447.344	241.538	236.356	263.676	197.127	373.693	200.83	294.773	244.137	162.122	162.184	482.159	267.506	245.265	181.025	139.802	171.274	221.479	319.245	135.276	170.856	165.617	207.617	292.438	240.295	98.7714	239.075	242.042	147.241	243.182	249.402	152.011	188.091	170.519	167.252	157.509	158.883	284.293	292.754	355.872	309.006	259.302	351.574	358.443	3.90629	18.9281	11.8174	22.6287
ARL8B	47.3728	38.4235	57.904	31.8591	85.6159	27.579	47.1078	56.4776	31.7609	33.4975	44.7182	35.4945	64.235	22.3967	48.4511	50.9596	43.0071	33.487	27.0412	44.9586	34.5178	31.3982	33.4223	31.5501	32.7627	27.2074	22.4891	37.6829	29.3299	33.7738	30.2257	46.9807	28.8359	24.0305	31.7468	24.6135	39.2128	32.8169	22.153	23.4576	40.768	37.136	27.8466	38.0646	50.9222	1.55064	14.2981	8.29468	12.1219
ARL9	0.23667	0	0.15315	0	0	0.0459875	0	0.0741753	0	0.086124	0.19577	0.109355	0.248229	0	0.0567844	0.145398	0.0609446	0	0	0	0.195441	0	0.118603	0.20697	0.314216	0.112902	0.552841	0	0.0777627	0.327197	0	0	0.095666	0	0.173729	0	0.150167	0.0379722	0.0668767	0.0364439	0	0	0.0522465	0	0	0.0368097	0.0172984	0.0153146	0
ARMC1	6.50546	3.10796	7.66542	3.98221	11.6796	6.52792	5.59116	11.6247	3.42221	3.88666	10.4947	6.55017	6.24609	1.48073	7.26847	11.5127	9.00113	5.94763	5.45737	5.86009	10.143	8.91394	8.90446	6.58912	5.4572	6.62367	6.77758	4.89773	4.97686	11.7121	5.43089	6.03415	10.5969	6.96076	6.87081	6.39479	10.5554	9.31592	2.74369	4.60506	5.56387	5.06143	4.41554	4.68433	4.24403	0.503386	3.151	1.48277	2.3054
ARMC10	11.4953	4.9108	6.75813	7.15983	6.36126	8.31455	4.80272	10.7287	6.00872	6.51881	10.7986	9.7517	4.31049	4.60342	8.83975	9.53499	12.4008	9.71806	5.87934	3.99094	9.55264	5.45754	8.2503	6.59609	5.77732	7.33476	5.3415	6.8107	4.19402	11.1296	7.08218	6.95082	5.45277	6.32957	9.30593	3.74303	8.89668	10.8217	3.97579	2.97066	6.06453	5.12624	3.61836	4.40453	5.1943	0.906454	3.97392	2.14735	3.34693
ARMC12	2.69388	2.30711	1.61689	0.680163	0.704442	2.00276	0.1927	1.46834	3.43118	8.35385	0.904251	1.29885	1.31035	6.17916	0.786853	1.43911	0.723857	0.597874	0.843986	2.91072	1.54754	1.5512	2.34781	1.31106	2.38436	0.893983	1.15875	3.39396	5.07986	1.37637	5.28436	2.54322	0.946878	1.16822	0.481466	1.89464	1.78358	0.451007	3.83919	1.73142	0.596584	1.13831	3.41301	10.2376	1.60369	0.0971555	0.239701	0.272844	0.370793
ARMC2	3.71245	2.83849	3.43913	3.09198	3.44718	4.58638	3.34327	6.7607	2.61158	7.45159	4.22381	4.4419	4.26264	4.18775	5.17561	3.45713	3.70319	6.03424	1.83036	3.32967	2.54939	2.35252	3.6817	3.06202	2.90543	3.50473	1.33167	4.02626	3.852	3.18753	3.09148	4.06712	2.33783	2.72842	2.01947	1.89642	3.47133	1.58001	2.82689	1.42014	1.79144	2.38235	1.65635	3.63753	1.35825	0.0810391	0.559818	0.242756	0.508602
ARMC3	0.0949183	0.0292139	0.0409479	0.120576	0.0237867	0.0368872	0.0585615	0.0594971	0.173789	0	0.0523433	0.0657867	0	0	0.113869	0.0874696	0	0.0302824	0.153893	0.0280816	0.078383	0.185708	0.261617	0.182615	0.189028	0.0226402	0.182594	0.101869	0.0311873	0.196837	0.146659	0.159907	0.191838	0.236682	0.473791	0.347297	0.100376	0.182748	0.18775	0.0292322	0.100723	0.0838627	0.0628615	0.134684	0	0.0147628	0.0346882	0.0307102	0.0667758
ARMC4	0	0	0	0	0	0	0	0	0	0	0	0	0.0973222	0	0.0667898	0.0855087	0	0	0	0	0	0	0	0	0.0615968	0	0	0	0	0.024053	0	0.0521075	0	0	0	0	0	0	0	0.0214327	0	0	0	0	0	0.0580666	0.050988	0.10652	0.0858131
ARMC5	2.51596	2.35995	5.73706	2.76122	2.70216	4.02742	4.60752	6.2707	3.09846	3.09545	4.59177	3.79203	5.40333	1.5061	3.39197	9.89971	11.2916	9.13529	12.1728	12.1222	5.98566	9.5204	6.39422	8.21417	9.19914	10.802	9.16954	8.19706	7.32192	9.39973	8.01552	7.33344	9.05608	8.96234	4.99529	12.1588	7.55109	3.97902	3.11461	4.75977	3.17837	1.61426	3.54407	3.77401	4.73198	0.350354	1.12136	1.03461	1.11331
ARMC6	7.58278	3.27996	5.83516	4.93899	8.91581	8.82455	6.94584	10.3283	6.71665	4.77295	7.23299	7.87856	6.30517	2.1624	6.05791	10.6264	7.81052	5.75373	7.53152	4.21995	9.91736	10.4868	10.0237	8.37322	5.76829	8.7598	9.19146	7.12632	6.62597	14.8748	6.91574	8.68517	11.1337	5.57018	12.8533	10.198	15.0839	11.7057	3.65995	6.21059	7.02875	4.70781	8.03494	5.76944	7.55479	1.11706	2.89518	1.94514	2.63368
ARMC7	16.8848	7.38778	12.9947	13.5805	21.2896	17.1018	24.0048	17.1111	12.3876	13.873	21.3478	16.3647	12.1765	11.2513	17.7292	10.8431	13.9378	16.6674	18.95	19.3549	18.1216	15.2647	18.2793	15.6405	16.2466	19.5337	18.108	18.3739	16.2763	19.6832	22.2529	17.444	20.4516	16.2837	26.2225	18.1273	19.7595	22.3521	18.6859	14.7848	17.5804	14.0345	19.0138	15.3603	23.1127	1.68365	5.43531	4.00493	6.00142
ARMC8	10.8103	8.61638	11.8735	9.41407	15.2824	8.31043	11.6952	14.5459	8.42973	10.347	12.89	11.1744	12.9007	8.41072	9.74361	14.9196	13.7406	9.59871	9.16294	11.9147	10.1805	9.69568	12.1025	8.86076	10.7623	11.6334	4.59756	11.1856	9.13194	10.457	8.84922	11.1247	9.38017	8.78901	9.26982	6.70324	10.6863	7.17585	6.8814	6.54425	7.65953	8.94021	5.83764	10.0889	10.5865	0.534101	2.60386	1.44966	2.5978
ARMC9	0	0	0.0296651	0	0.103395	0	0	0.150861	0.0314758	0	0.0568809	0.079433	0.0480818	0	0.0164987	0.0211227	0.0177074	0.0658151	0	0	0.0283927	0.0413962	0	0.0481079	0.0304318	0.0820094	0.0188974	0	0.011297	0.0118834	0.0531243	0	0	0.0643	0.0302861	0.0397267	0.0290873	0.0330984	0	0.0211775	0.102158	0.0151888	0	0	0	0.746401	1.24989	0.886571	1.03473
ARMCX1	1.31874	1.71902	1.60632	1.12619	1.08863	1.14556	1.08482	0.777992	0.639138	0.338744	0.342224	0.645177	1.41026	0.639454	1.56341	1.23908	0.958831	0.692959	0.558978	1.28519	0.704651	0.79388	0.855235	1.08541	0.823918	1.18418	0.341089	1.2488	1.0705	0.911577	0.575321	1.56823	1.0034	0.870438	0.819973	0.657293	1.50941	0.746762	0.4384	0.668927	1.25122	0.685375	0.479491	1.05669	1.63406	0.0643468	0.249473	0.200785	0.163719
ARMCX2	0.786686	0.455766	0.479122	0.806189	0.974129	0.611445	0.190337	1.33431	0.0847278	0.202076	1.99048	0.769754	0.776571	0.0762926	0.577353	0.739165	2.28794	1.18109	0.900331	0.273813	2.25464	1.08646	1.80884	1.06836	0.94205	1.63359	1.24628	0.893961	0.395325	2.04724	0.972413	0.866219	1.49643	1.32699	1.38593	0.534689	1.01788	1.12854	0.20922	0.598568	0.864262	0.367971	0.408626	0.367711	0.243697	0.182332	0.892946	0.287466	0.423219
ARMCX3	13.3603	10.1776	14.2655	5.09083	21.7186	12.6986	13.6979	16.1106	7.42465	9.98025	10.198	10.9344	21.8068	9.65681	10.7541	22.7222	12.3491	10.5498	5.90058	9.50491	9.41516	11.4158	8.67838	8.27794	7.83726	9.38266	7.66621	10.3861	5.87023	11.2666	7.48239	9.79816	8.55205	8.89037	11.9412	6.82069	8.4191	8.95147	6.55414	5.3333	3.75847	5.22707	5.05113	8.58372	6.06607	0.389997	1.9702	1.21693	1.62624
ARMCX4	0.597109	0.490073	1.2343	0.406348	1.85799	0.560785	0.951692	1.79343	0.466917	1.08644	2.00312	1.13808	1.58307	0.871628	1.64754	1.66604	1.57605	0.777872	0.860536	1.42796	1.18136	1.35546	1.58343	0.957321	1.00195	1.38863	0.410234	0.694239	1.25072	1.10067	0.399793	1.15497	1.02579	1.13219	0.569803	0.565355	1.28393	0.45506	0.576484	0.681936	0.496341	0.472606	0.505293	1.01672	1.04817	0.069652	0.261859	0.115914	0.175034
ARMCX5	1.38656	1.49885	2.88871	1.47292	5.76301	2.20796	3.3384	4.57884	1.26935	1.94444	3.8791	2.34393	3.7835	0.557553	2.27195	5.11101	3.90145	3.66839	1.70585	2.96155	4.02152	2.95203	3.96575	1.96375	2.00551	3.77513	1.98888	1.95994	1.37786	3.48319	1.96473	2.20298	1.96849	1.89738	2.16471	1.45882	4.23435	2.56106	0.84095	1.56228	1.57902	1.07567	1.19451	1.68914	1.10419	0.176367	1.05159	0.626561	0.56767
ARMCX5-GPRASP2	1.40904	0.527951	1.05715	0.933875	0.491282	1.14278	0.453565	2.22726	0.673009	0.356695	1.55405	1.58519	0.342692	0.0505006	1.05831	1.05383	1.64067	1.01634	0.971191	1.15997	1.5683	1.06953	1.78065	1.15721	0.596462	1.2859	1.51522	1.70948	0.805164	2.41383	1.0223	1.42198	0.891483	1.06933	1.83478	0.613475	1.96947	1.57267	0.761694	0.566016	1.4042	0.866034	0.649159	1.18223	0.645244	0.0508176	0.17911	0.142712	0.0646483
ARMCX6	5.2047	6.079	11.975	5.23116	9.1636	6.32728	8.23367	13.3007	6.16972	4.46786	10.3032	6.53633	7.1852	1.65015	9.09358	17.6273	11.8217	7.66379	5.14482	5.52752	8.81644	8.23477	9.29607	6.3955	6.49662	9.04022	4.21761	5.94392	4.51644	8.44087	5.19626	7.84397	6.04176	8.90166	10.5016	4.57455	11.6289	8.39342	3.92189	4.06891	6.34438	5.42385	4.65481	4.84771	4.42761	1.39759	4.44795	3.37022	4.20142
ARMH1	14.69	9.26009	19.9484	9.60074	23.8339	11.2608	14.2438	24.5549	9.79736	9.07481	29.5642	21.1327	20.5433	6.07551	21.0264	24.0042	34.7343	16.6851	28.1187	17.1452	29.9731	26.3783	30.5092	31.2202	24.4852	28.6092	19.5053	14.9532	21.5958	29.5213	13.2598	22.9054	33.0567	29.5181	16.4528	18.7428	25.6242	16.0692	5.36351	24.1598	8.87096	8.51887	22.6447	13.3519	22.8095	1.37138	3.4388	2.20821	3.16074
ARMH2	1.02017	0.502378	1.76041	0.148107	1.02262	3.17167	0.839214	2.30208	0.747145	4.45485	4.27559	1.13131	0	1.51371	1.56652	1.25348	2.10162	5.72828	1.91131	1.69017	3.20131	1.7196	2.45395	1.28469	5.05654	0.389333	0.784996	3.72258	0.804471	1.12831	2.39593	1.5277	1.31958	0.763148	0.119817	1.25733	0.517836	0	1.38371	0.502693	0.346419	1.26188	2.88267	1.85288	0.859586	0.115976	0.477215	0.792163	0.317509
ARMH3	12.3854	9.69144	15.9085	8.60953	16.6588	8.53871	9.41143	21.5798	8.80811	8.9886	15.628	14.3878	14.6783	6.63337	15.983	19.2159	18.5595	14.4215	13.2863	18.4246	15.0239	17.6291	17.6384	17.9907	14.3068	13.152	11.7494	15.2825	14.4386	21.9356	12.1308	17.604	14.8212	13.2171	16.108	12.2893	20.1569	15.1563	5.77366	10.2794	12.7419	10.2318	13.9334	12.5105	18.4986	1.11838	4.85555	3.02605	4.30885
ARMH4	0	0	0	0	0	0.0170637	0	0	0	0	0	0	0	0	0	0	0.0904542	0	0.0158199	0	0	0	0	0.0153592	0	0	0	0	0	0	0.0135686	0	0	0	0	0	0.0185732	0	0	0.0135225	0	0.019397	0	0	0.023123	0.0185388	0.0128372	0.0170475	0.0174373
ARMS2	0	0	0	0	0	0	0	0	0	0	0	0	0	0	0	0	0	0	0	0	0	0	0.203496	0	0	0	0	0	0	0	0	0	0	0	0	0	0	0	0	0	0	0	0	0	0	0	0	0	0.0714187
ARMT1	24.3911	11.6777	9.40404	8.76714	13.2289	18.8662	8.04526	11.5959	8.89934	10.3766	13.0608	13.2846	8.40385	10.8302	12.7786	7.16658	13.4114	14.5107	9.04266	8.57565	12.6496	8.54761	12.5775	7.62528	10.0121	12.1978	10.1031	14.6062	9.94997	17.6341	8.73899	11.2929	10.1927	8.44724	14.6003	5.4459	12.7098	16.7501	6.79239	4.57239	9.45285	11.6079	6.08681	7.62415	8.19092	0.207701	3.04878	1.28095	2.46614
ARNT	32.2685	13.1793	22.6733	14.3945	24.3746	18.9589	22.0787	22.08	17.5005	18.7917	28.7863	19.0555	23.3115	19.8973	27.8866	14.1243	26.9629	20.3945	9.16497	10.919	11.6608	8.02497	10.5762	9.57573	13.8293	12.7185	8.90984	16.2489	8.70976	13.8133	11.2004	12.8248	11.9513	13.3469	15.4918	5.73304	11.5795	12.7264	9.33429	7.44157	13.0693	12.7687	8.53016	12.4993	13.6912	1.32709	7.98799	5.21963	8.03905
ARNTL	32.7179	51.8313	40.1599	31.9053	58.9844	23.2418	52.9555	54.2349	25.9962	59.6108	52.2891	39.2486	68.1653	47.3455	41.2822	43.2041	38.0498	45.5341	24.3945	31.8221	26.6512	18.8786	23.6845	16.1004	36.8267	31.2629	8.15664	39.0095	28.2505	14.867	19.9922	29.5448	23.4758	28.6619	18.9088	11.6977	17.2342	15.0548	23.3328	19.6505	20.606	21.0531	17.4216	41.4285	38.907	0.875635	5.05581	2.78022	5.38518
ARNTL2	0.713518	0.0878424	0.307813	0.241705	0.309936	0.221831	0.195652	0.327984	0.174188	0.121169	0.314779	0.593437	0.299346	0.0588173	0.68478	0.35068	1.17592	0.151759	0.0856919	0.281459	0.451735	0.300677	0.214541	0.415984	0.252615	0.22692	0.143795	0.17868	0.2657	0.328813	0.220493	0.302739	0.269188	0.177919	0.419009	0.128245	0.764604	0.35107	0.241946	0.205094	0.282672	0.189123	0.378033	0.0269985	0.375753	0.29866	0.318625	0.288438	0.42898
ARPC1A	17.393	12.6485	15.4256	11.451	17.0295	12.0724	12.6442	14.1984	10.2943	11.4222	17.2201	12.5595	21.9475	13.5373	15.4503	9.74112	16.3322	11.9755	30.8374	39.7298	16.434	26.4444	26.6757	26.2608	15.7526	21.9974	28.8569	16.0621	34.5548	25.3321	23.9492	24.1077	36.1011	19.4662	19.5728	33.214	17.4521	20.3519	13.4414	37.0226	21.221	19.1554	31.5028	17.3562	29.3957	2.51644	10.0164	7.23429	13.1691
ARPC1B	11.4109	6.25503	7.8332	8.31336	9.22587	11.3615	5.99529	9.91973	6.93882	11.4268	9.50785	8.62076	6.93051	8.47945	9.03285	7.21499	10.5097	11.7984	9.36291	5.02692	8.59771	6.66882	8.47326	7.98315	7.44588	9.05931	7.46202	9.16259	5.28185	7.9166	9.24027	6.67298	7.47425	8.77493	9.12215	5.58184	7.01121	7.72415	6.07228	6.10505	6.50517	5.51926	6.80324	9.36034	7.28126	24.8279	59.9226	52.8094	95.2547
ARPC2	399.896	392.11	405.216	438.656	409.383	371.385	386.928	391.576	413.429	447.488	429.661	419.159	412.347	453.22	470.53	290.364	338.415	458.388	341.177	323.179	397.219	250.717	327.77	307.87	380.697	377.021	127.953	384.063	371.096	296.95	365.818	350.796	309.253	348.91	327.24	201.531	285.016	302.14	371.155	283.884	295.328	310.137	298.787	432.684	412.656	12.089	46.4351	29.7397	52.911
ARPC3	644.678	583.933	550.262	691.828	506.109	562.947	581.906	510.166	595.761	592.827	509.5	533.858	514.887	525.406	530.927	341.82	584.527	553.513	498.965	460.787	487.667	371.504	469.279	472.799	484.349	483.704	180.516	515.41	521.022	415.955	484.73	502.228	420.246	432.549	472.567	252.948	404.007	483.715	566.955	440.101	574.924	636.967	384.941	465.811	508.586	8.79227	41.362	24.656	42.7964
ARPC4	166.406	125.979	152.79	165.835	137.183	159.856	144.387	141.384	159.587	148.749	134.894	147.185	126.88	148.291	146.671	103.617	152.532	135.58	280.087	255.702	173.947	224.073	232.158	238.858	165.335	217.222	292.042	199.143	331.413	222.292	243.928	217.069	295.403	230.885	268.535	306.501	194.442	250.517	230.387	352.004	245.252	209.371	322.415	206.715	276.885	23.7184	49.1054	34.6125	57.5476
ARPC4-TTLL3	0.961061	1.03528	0.725556	0.959239	0.66232	0.46686	0.988239	0.903624	0.329933	2.14209	0.463735	0.943641	0.923998	1.68349	0.230588	1.54987	0.494963	0.843186	0.129849	0.213247	0.396819	0.0361599	0.120405	0.0420227	0.478483	0.458469	0	0.25786	0.315776	0.249125	0.371236	0.449745	0	0.224666	0.105821	0.185075	0.050816	0.0770979	0.0678926	0.14799	0	0.10614	0.21216	0.136369	0.126529	0.119306	1.74925	0.793903	2.60304
ARPC5	235.79	103.716	108.592	122.431	127.088	143.388	118.311	115.119	116.48	216.128	130.778	170.889	75.9041	138.325	153.032	74.22	125.292	137.733	71.7568	77.9586	117.528	66.2344	102.157	79.7403	145.396	99.1708	48.8984	142.442	99.5964	84.31	107.999	103.672	100.018	98.856	123.961	49.1189	76.1119	106.056	157.932	60.441	120.528	122.057	63.3613	115.276	91.4968	5.35742	16.4809	11.4726	21.7157
ARPC5L	12.5598	25.8275	28.8579	24.5125	39.6147	15.8766	27.8925	46.3714	22.0274	28.3604	38.3603	22.1505	38.7957	17.4452	37.3979	56.7542	34.5934	27.3593	42.6661	49.1085	36.3202	44.6181	49.5691	46.7024	26.1018	40.7339	36.8422	26.5147	46.4374	46.3673	30.5381	50.0862	40.9124	32.8669	28.8001	40.967	43.3195	24.8607	18.4083	30.8028	33.8226	22.3563	31.1186	26.0078	34.5975	0.572437	4.23693	2.92938	3.18803
ARPIN	5.46912	0.594798	2.55114	2.84774	2.75083	3.43971	1.3195	5.01506	3.06069	0.0843903	3.41029	2.39311	1.83775	0.764666	8.17927	2.37452	3.98118	5.22837	4.5537	4.07082	5.56965	3.93228	4.08693	3.42061	3.0447	2.67355	3.12281	4.54222	3.23839	6.87976	4.33567	5.67221	2.21852	0.120472	6.43475	1.11648	5.80401	7.61519	0.742679	0.952274	2.26402	1.22937	1.79182	2.56668	2.27969	0.725967	0.8101	0.74903	1.99237
ARPP19	31.0461	37.0389	49.0157	32.9589	68.6921	31.054	51.4735	60.0519	28.0041	51.0621	57.4128	38.4755	76.155	39.4867	53.8072	53.8119	38.9035	32.5411	32.4238	53.3055	39.9139	35.2402	39.78	35.3601	45.6708	38.9904	21.6695	39.6073	37.3004	35.5851	28.9079	40.6125	37.153	31.2831	32.9945	25.4128	32.1354	29.5709	27.8721	28.159	30.616	29.1695	24.0433	43.7733	36.6947	2.7245	12.3744	5.67812	9.38334
ARPP21	0	0	0	0	0.0164966	0.0767461	0	0.0618935	0	0.0119773	0	0	0.0460284	0	0.0473822	0	0	0.0210014	0.0118586	0	0.0543602	0.00990708	0.0329885	0	0.0436982	0.0157014	0	0	0	0.079631	0	0	0.0798259	0	0	0	0.0139225	0.0211232	0	0	0	0	0.0145319	0	0	0	0	0.0170385	0.0115776
ARR3	0.76846	0	1.49182	0.27891	1.05918	0.746598	0	1.32464	0.527625	0.908835	0.953487	2.66305	0.80599	0.158366	2.21252	1.77039	1.48414	1.22583	0.346088	0.454697	0.872561	0.520439	0.770202	0.537618	0.340083	0.916475	0.158387	0.309276	0.504986	0.730397	0.77178	0.863073	0.155312	0.479046	0.451272	0.0739926	0	0.184941	0.434293	0.473328	0	0.169738	0.424106	0.21808	0	0.01992	0.0842509	0.0745889	0.0675772
ARRB1	24.3653	17.3314	39.7092	41.1654	55.0469	27.8197	34.1091	57.6614	20.0621	20.0145	58.146	42.3467	39.3741	13.9303	58.3095	31.4433	51.8674	40.3673	35.7923	26.7093	42.0065	27.3287	30.4472	24.9212	36.5484	25.7481	28.8042	42.0535	35.3937	50.1534	28.8848	27.6746	35.5711	30.5911	54.1208	23.0491	43.7575	49.8556	14.3337	26.2064	29.321	24.7754	28.7625	21.6739	36.5279	4.16907	12.2724	12.4799	18.2524
ARRB2	987.117	974.122	802.72	889.439	726.555	896.611	810.807	687.35	994.059	1077.37	778.747	969.328	1056.7	1017.1	758.214	541.439	632.088	1075.58	839.192	743.554	712.575	630.743	725.73	677.862	1038.22	1015.92	308.97	996.294	786.472	591.226	960.33	991.309	737.978	738.377	705.674	472.522	542.935	634.505	838.227	885.351	820.253	840.727	805.131	1015.14	997.781	29.7089	72.606	68.924	120.292
ARRDC1	58.679	35.4247	50.516	59.3487	53.7225	59.932	51.596	75.6334	61.3587	51.0895	87.7286	69.4498	61.5144	41.778	79.1755	58.053	118.868	70.5009	105.677	81.0656	82.4842	73.7372	100.198	77.5125	76.405	74.4809	62.4485	78.1838	91.545	98.34	88.4627	81.5578	88.3402	100.309	79.6892	74.664	73.1764	72.723	46.1324	71.3489	40.5155	38.4032	85.8979	91.7242	86.7532	5.28207	12.2884	10.0804	15.5798
ARRDC1-AS1	7.16656	3.68333	8.76473	5.40419	11.6475	9.8424	7.72696	12.8223	3.94919	6.32986	14.6571	9.00178	7.10303	3.55603	9.81604	16.1578	9.60351	5.77148	10.5288	10.9511	12.6406	13.4454	15.3419	11.7799	6.03522	11.6836	15.6028	8.58746	10.379	13.4669	9.63254	11.6175	13.6123	10.7568	9.52023	9.59365	14.5392	10.315	4.63999	7.88557	5.90669	4.54908	9.33879	9.08295	8.64735	2.79743	4.96594	3.75702	4.2131
ARRDC2	32.9158	85.5881	92.9254	52.7786	116.506	36.5519	78.315	97.0329	37.7405	34.0702	81.7317	56.9304	118.659	13.8177	70.6049	95.454	82.5659	47.6274	81.17	102.234	70.0986	80.1238	85.7608	88.0028	58.6481	70.4298	47.7385	41.3614	67.5035	82.3963	44.118	71.0942	78.7014	60.1063	50.2905	61.0835	76.8436	46.1567	19.8775	59.4771	76.9576	64.6511	79.1315	44.9676	97.139	2.70363	11.3721	7.25893	9.28529
ARRDC3	126.532	40.9847	100.75	79.6803	69.1037	68.5725	81.9357	73.8905	47.1478	84.5684	103.765	93.5378	119.943	44.757	93.2328	57.1998	98.295	68.1716	27.9425	63.8147	72.8561	43.7295	45.4779	32.5217	34.6199	56.6841	16.1699	49.0953	40.5238	29.9927	36.5526	45.2152	40.438	42.8908	35.3437	19.8356	26.7685	29.4229	27.7742	25.7507	22.7463	29.324	30.7638	40.8088	35.5949	1.49382	15.4409	6.71743	20.2951
ARRDC3-AS1	0.703743	0.866389	2.63116	1.1494	0.881797	0.820467	1.49553	2.57322	1.23482	0.341455	2.0051	0.975511	1.9683	0.531772	1.68849	2.52201	2.05382	0.748398	0.633884	2.42903	0.920149	1.02383	1.82212	1.23086	0.778606	1.39882	0.354563	0.50352	1.00199	0.608078	0.906133	0.966031	0.474107	0.658054	1.2398	0.722787	1.0915	0.564554	1.4583	0.975299	0.746783	0.673589	0.880349	1.33143	0.679443	0.139846	0.620829	0.341977	0.580657
ARRDC4	15.5805	20.5874	12.6335	43.4924	21.7099	12.1732	16.3734	55.1715	15.3463	9.70681	41.0255	17.3005	24.5264	113.372	30.0233	13.1801	19.0733	21.0281	32.4763	13.0803	16.2681	13.2344	13.4084	14.9236	17.1838	13.3865	8.67555	52.2218	15.7867	24.585	18.0489	20.4916	6.00114	27.2564	13.1016	6.75482	9.69603	6.12514	7.65276	11.3553	42.1385	22.6667	10.2284	61.1613	15.8945	0.219912	2.75456	1.59411	1.40599
ARRDC5	0.405576	0.998622	3.84926	1.69283	5.0819	1.89138	1.835	5.21161	2.32057	1.10691	2.79572	2.5299	2.83589	2.00596	3.50316	2.11791	4.17757	1.68211	5.47973	5.03956	6.11233	5.55457	8.02828	4.25614	2.15386	4.93369	6.1859	2.72048	3.06498	4.9062	3.32129	3.64409	5.57397	3.28679	2.85806	6.40447	4.63207	2.53781	2.2921	2.62303	3.35697	2.2396	6.44641	4.60392	3.63094	4.26841	4.95052	4.5665	4.74354
ARSA	80.0395	82.08	90.0251	63.1577	100.73	110.155	97.2025	115.822	82.6078	125.616	135.07	126.627	110.347	102.073	121.285	98.7621	122.819	99.2505	111.432	101.355	124.287	104.859	132.793	103.313	98.9196	138.678	64.9448	97.8772	138.621	95.7754	155.406	96.0227	117.14	95.3414	105.149	95.1209	106.434	109.496	122.801	90.9238	81.316	69.3155	114.994	142.941	140.263	10.282	17.8487	15.1941	24.422
ARSB	8.58577	3.04906	5.90411	5.56651	4.79975	5.56102	4.63311	6.69271	4.29949	3.61837	4.39071	6.83228	3.77136	1.76937	7.14834	5.25213	8.67357	6.48505	4.41536	4.81967	4.60552	3.95379	4.94617	4.49215	4.96876	4.18332	2.23849	6.00519	4.53293	5.64324	3.93443	6.46978	4.24174	2.42452	4.4494	1.63926	6.82897	5.05094	2.98598	2.18088	3.20827	4.19809	2.51095	3.97761	4.4828	0.446193	1.34614	1.04046	1.66013
ARSD	8.12698	3.05393	4.994	4.63028	4.83109	5.67395	1.63249	5.92347	4.15255	5.6053	3.69999	5.8947	1.94926	3.87546	7.18746	6.50226	7.47069	8.68287	5.66892	4.52915	7.27698	6.04444	4.78306	7.02445	3.70116	6.46907	4.15517	6.94728	4.28487	8.42666	4.51178	5.25367	4.622	3.77022	7.00616	3.07549	5.75616	6.79251	3.65833	4.07446	2.70754	2.58828	5.31966	3.24498	4.95166	1.01632	2.32422	1.68373	2.46299
ARSF	0	0	0	0	0	0	0	0	0	0	0	0.0696372	0	0	0	0	0	0	0	0	0	0	0	0	0	0.215688	0	0	0	0	0	0	0	0	0	0	0	0	0	0	0	0	0	0	0	0.0160801	0.0660934	0	0.0487721
ARSG	11.9009	8.47423	9.57201	10.7436	10.59	10.0338	10.4744	14.5086	10.2486	17.3413	13.0701	14.5395	9.80235	18.4358	13.672	9.387	13.7127	12.3236	5.48695	6.47484	8.59925	5.4188	7.6571	6.31501	9.59622	8.70836	2.46676	7.68511	9.77571	6.16988	7.6202	6.90963	4.03597	7.10449	6.30762	4.25343	5.58868	7.07134	10.7156	3.72727	5.22274	7.95289	6.50121	14.4539	6.87805	1.12977	4.75109	2.9281	4.89534
ARSI	0	0.125095	0.0438352	0	0.0509279	0	0	0.127384	0	0	0.0560341	0	0.284196	0	0	0	0	0	0	0.120246	0	0	0.0509207	0	0	0	0	0	0.0333863	0	0	0	0	0	0	0	0	0.586902	0	0	0	0.0448879	0.0897252	0	0.160531	0	0	0	0
ARSJ	0	0.0397334	0.0556927	0	0.226464	0	0	0	0	0	0.320361	0	0.045134	0	0.0619486	0.0396554	0	0.0823732	0	0	0.106608	0.0777164	0.0970423	0.0903169	0.0856981	0.0307926	0.0532164	0	0.16967	0.178477	0	0	0.0521832	0.120716	0.0379057	0.0745821	0.163824	0	0	0	0	0.0855453	0	0.0366363	0.101978	0	0.0188716	0	0.0113526
ARSK	0.384987	0.473963	0.996504	0.642757	1.3507	1.46622	0.506719	1.7375	0.563909	1.03671	1.10398	0.747123	1.07677	0.222149	0.923701	2.08135	1.54654	1.32651	0.915473	1.0023	2.3844	1.62234	1.69778	1.07735	0.57928	1.39579	2.28527	1.44613	0.885466	1.67657	1.5704	1.75837	1.80517	1.48797	1.94429	1.51242	2.67072	1.97659	0.391633	0.972235	1.47072	1.36058	0.713902	0.874041	0.932613	1.10149	1.40113	0.797033	1.06927
ART1	0	0	0	0.0821805	0	0.263981	0.186263	0.141929	0.207286	0.247188	0.249728	0	0.474968	0	1.95575	0.278209	0.116613	0.288952	0.163159	0.133976	0	0	0.226939	0.633634	0.40082	0	0.0622248	0.729022	0.22319	0.156517	0	0.339071	0.18305	0	0.132967	0	0	0.072657	0	0.139466	0	0	0.29991	0.257029	0	0.0469552	0	0	0
ART3	0.101332	0.124752	0	0	0	0.0787595	0	0	0	0	0.167641	0	0.495978	0	0	0	0	0	0.0730185	0	0.0418397	0.030501	0.152343	0	0.0448446	0.29004	0.167084	0	0	0	0.0626277	0.113808	0	0	0	0.117083	0	0	0.286338	0	0	0	0	0	0.0533635	0.183177	0.562193	0.313847	0.338707
ART4	0	0	0	0	0	0	0	0	0	0.023015	0	0	0	0	0	0.038855	0	0	0	0	0	0	0	0	0.0279895	0	0.104285	0	0	0.0218593	0	0	0	0	0	0	0	0	0	0	0	0	0	0	0	0.258555	0.16992	0.158046	0.263793
ART5	0	0	0	0	0	0	0	0	0	0	0	0	0	0	0.0942601	0	0	0	0.0707731	0	0	0	0	0	0.434656	0	0	0	0.129083	0	0	0.294156	0	0	0	0	0	0.0630325	0	0.483965	0	0	0.433636	0	0	0	0	0.0254217	0
ARTN	0.124969	0	0	0.045357	0.12527	0	0.0514011	0.0783333	0	0.0909519	0.206744	0.115486	0.524288	0	0.299838	0.230323	0	0	0.180101	0.0739439	0.0515992	0.33854	0.125252	0.218572	0.22122	0.41731	0.549489	0.13412	0.123183	0.302346	0.19309	0.046785	0.303086	0.311614	0.0366935	0.385051	0	0.120302	0	0.115461	0	0	0.551752	0.212788	0.131622	0.0129577	0.0365362	0.0646924	0.0219791
ARV1	5.76736	2.26386	3.17317	2.12358	3.93795	6.69147	2.40656	4.92495	1.68343	1.88582	3.87185	3.4759	3.38979	0.964619	4.09113	7.29176	6.88763	4.37333	2.46944	2.86852	6.69533	5.73627	6.95328	3.33316	1.99749	4.46587	3.99683	3.67795	2.30693	7.97338	3.30619	4.50605	5.27068	2.29264	6.38101	2.96171	9.75835	9.28017	1.13371	2.11083	3.68979	3.69247	1.99281	1.32835	1.7607	0.34667	1.63731	1.38462	1.35249
ARVCF	0.709127	0.76389	1.78452	0.300271	1.62899	1.42384	0.291672	6.22296	1.05492	2.42997	1.98785	1.20141	0.578479	0.949898	1.33277	3.84826	0.943465	1.01807	1.55425	2.30774	2.48877	3.29064	4.08672	1.55034	0.62765	1.49409	3.99499	1.68067	1.57273	4.22784	1.3696	2.61054	4.77734	1.80507	1.23194	3.1181	2.27469	1.09982	0.634538	0.691572	0.928078	0.496003	1.22626	2.91801	1.58712	0.165431	0.449198	0.30591	0.228641
ARX	0	0	0	0	0	0	0	0	0	0	0	0	0	0	0.0514672	0.0658917	0	0	0.154572	0	0	0	0	0	0.0474655	0.10233	0	0	0	0	0	0	0	0	0	0	0	0	0	0	0	0	0.0473542	0	0	0	0	0	0
AS3MT	0	0	0	0.0501493	0.138505	0	0.113664	0.259829	0	0.0502808	0.152392	0.0638437	0.289841	0.170849	0	0	0.0711612	0	0.398261	0.0817566	0.228204	0.24954	0.276972	0.193332	0.305742	0.461402	0.0379716	0.296582	0	0.238779	0.0426983	0.155184	0.111703	0	0	0.106434	0	0	0	0	0	0.0610394	0.12201	0.548966	0.291058	1.08604	1.79609	1.64313	2.49986
ASAH1	101.974	171.254	124.325	105.616	139.786	73.7519	99.9582	119.919	105.792	127.989	104.857	97.7193	181.225	150.849	130.123	66.6023	96.471	109.102	66.6015	66.2044	71.3847	57.2079	56.5583	67.2691	112.062	72.8509	16.8761	100.726	73.9594	47.5032	64.8	106.831	38.644	50.5617	56.1226	36.6961	51.4312	64.3007	85.2432	53.3177	108.61	120.021	45.1659	105.066	96.2899	1.87399	9.55468	6.50275	12.9886
ASAH2	0	0.11709	0.061545	0.0172597	0.0476688	0	0.195596	0.0298082	0.0217672	0.0519148	0.104896	0.0219729	0.0997535	0.0392003	0	0.146075	0	0.0606861	0.0342669	0.168827	0.0589051	0.0286277	0.0953242	0.0499038	0.0210452	0.0226855	0.0653427	0.0510368	0.0624996	0.0821797	0.0293906	0.0534092	0.153778	0	0.0977407	0.0549463	0.160923	0.0457786	0	0.117163	0.0605552	0	0	0.0539815	0.0500861	0.0259804	0.209457	0.0534874	0.141096
ASAH2B	0.15409	0.0632342	0.332373	0.0186422	1.1842	0.23953	0.380274	0.804894	0.423193	0.186911	0.396545	0.474657	0.251402	0.211701	0.172531	0.599546	0.449701	0.196641	0.203564	0.303917	0.657441	0.587494	0.617758	0.287472	0.181847	0.392042	0.381114	0.165374	0.202517	0.301792	0.190469	0.230749	0.53981	0.448267	0.346872	0.375867	0.738705	0.296673	0	0.0790923	0.392433	0.204213	0.158743	0.378985	0.27049	0.0427072	0.257327	0.097815	0.18266
ASAP1	107.874	146.955	114.067	71.9859	105.198	44.6348	88.0136	107.877	94.9907	160.787	109.352	117.983	121.852	130.442	120.739	67.5785	96.3413	122.944	59.5929	60.4108	59.6142	33.9674	52.3504	44.4142	101.64	69.2012	12.7996	65.1416	56.6131	36.6739	52.8482	58.4827	25.6535	60.6448	49.4959	22.172	34.7532	41.0132	59.5363	42.1671	70.905	88.1495	37.6558	69.1279	66.2098	2.8743	12.579	7.46762	19.398
[truncated: 18,522 more rows]
[truncated: 4 more columns]
